# Supplementary material for: Primary cilia promote the differentiation of human neurons through the WNT signaling pathway
Source: BMC Biol. 2024 Feb 27;22:48. doi: 10.1186/s12915-024-01845-w (PMC10900739; doi:10.1186/s12915-024-01845-w)
Supplement: Supplementary file 1 — Additional file 1. [file 12915_2024_1845_MOESM1_ESM.zip]

Archive with 6 entries (6 files):
- Additional.file.1.Table.S1.AC.et.al.xlsx
- Additional.file.1.Table.S2.AC.et.al.xlsx
- Additional.file.1.Table.S3.AC.et.al.xlsx
- Additional.file.1.Table.S4.AC.et.al.xlsx
- Additional.file.1.Table.S5.AC.et.al.xlsx
- Additional.file.1.Table.S6.AC.et.al.xlsx
