# Supplementary material for: Primary cilia promote the differentiation of human neurons through the WNT signaling pathway
Source: BMC Biol. 2024 Feb 27;22:48. doi: 10.1186/s12915-024-01845-w (PMC10900739; doi:10.1186/s12915-024-01845-w)
Supplement: Supplementary file 1 — Additional file 1. [file 12915_2024_1845_MOESM1_ESM.zip › Additional.file.1.Table.S1.AC.et.al.xlsx]

## Sheet: LUHMES WT
Additional file 1: Table S1 (related to Fig. 2 and 4): Differentiation advantage of ciliated neurons as compared to non-ciliated neurons in LUHMES WT and RFX2 -/- backgrounds.
LUHMES WT	d1 ciliated	d1 non-ciliated	d2 ciliated	d2 non-ciliated	d3 ciliated	d3 non-ciliated
Stage 1	6.5 ± 2.3	17.6 ± 3.5	3.8 ± 2.2	7.0 ± 2.8	4.9 ± 4.7	11.6 ± 6.7
Stage 2a	23.4 ± 2.4	39.0 ± 4.6	29.5 ± 7.1	35.9 ± 6.1	22.6 ± 8.2	36.4 ± 9.7
Stage 2b	35.1 ± 3.7	22.5 ± 1.0	34.9 ± 0.7	33.6 ± 0.8	33.1 ± 7.0	22.6 ± 9.6
Stage 3	35.0 ± 3.7	23.4 ± 7.3	36.3 ± 11.2	20.6 ± 3.9	42.8 ± 5.2	27.8 ± 5.7

## Sheet: LUHMES RFX2 KO
Additional file 1: Table S1 (related to Fig. 2 and 4): Differentiation advantage of ciliated neurons as compared to non-ciliated neurons in LUHMES WT and RFX2 -/- backgrounds.
LUHMES RFX2 -/-	d1 ciliated	d1 non-ciliated	d2 ciliated	d2 non-ciliated	d3 ciliated	d3 non-ciliated
Stage 1	9.3 ± 1.5	16.0 ± 6.6	8.2 ± 1.2	10.1 ± 0.4	7.4 ± 7.3	6.3 ± 2.9
Stage 2a	40.5 ± 11.1	37.6 ± 6.1	35.6 ± 1.4	44.4 ± 2.1	30.2 ± 10.2	31.2 ± 18.9
Stage 2b	29.1 ± 10.8	26.2 ± 5.1	37.5 ± 0.4	25.8 ± 4.0	39.7 ± 3.0	27.9 ± 15.8
Stage 3	21.7 ± 1.0	19.0 ± 2.9	18.3 ± 0.4	21.4 ± 0.1	22.9 ± 5.9	34.9 ± 6.0
