# Supplementary material for: Primary cilia promote the differentiation of human neurons through the WNT signaling pathway
Source: BMC Biol. 2024 Feb 27;22:48. doi: 10.1186/s12915-024-01845-w (PMC10900739; doi:10.1186/s12915-024-01845-w)
Supplement: Supplementary file 1 — Additional file 1. [file 12915_2024_1845_MOESM1_ESM.zip › Additional.file.1.Table.S2.AC.et.al.xlsx]

## Sheet: 2021.03.13.RFX2-QC
Additional file 1: Table S2: Summary of LUHMES cells and neurons STRT RNA-seq sequencing output.
NAME	Type	Day	Replicate	Total reads	Mapped reads	Mapped rate (%)
WT_Day0_1	WT	Day 0	Rep 1	2163596	1887588	87.2
WT_Day0_2	WT	Day 0	Rep 2	2199931	1911748	86.9
WT_Day0_3	WT	Day 0	Rep 3	1762182	1521328	86.3
WT_Day0_4	WT	Day 0	Rep 4	2017029	1738394	86.1
WT_Day0_5	WT	Day 0	Rep 5	2892127	2488630	86
WT_Day0_6	WT	Day 0	Rep 6	3419735	2967810	86.7
WT_Day1_1	WT	Day 1	Rep 1	3209316	2785750	86.8
WT_Day1_2	WT	Day 1	Rep 2	3859801	3306446	85.6
WT_Day1_3	WT	Day 1	Rep 3	3196026	2785476	87.1
WT_Day1_4	WT	Day 1	Rep 4	3688323	3192193	86.5
WT_Day1_5	WT	Day 1	Rep 5	4085566	3490203	85.4
WT_Day1_6	WT	Day 1	Rep 6	4820482	4160661	86.3
WT_Day2_1	WT	Day 2	Rep 1	3602192	3140887	87.1
WT_Day2_2	WT	Day 2	Rep 2	3791659	3321236	87.5
WT_Day2_3	WT	Day 2	Rep 3	3438698	3007028	87.4
WT_Day2_4	WT	Day 2	Rep 4	3598866	3123965	86.8
WT_Day2_5	WT	Day 2	Rep 5	3001665	2619892	87.2
WT_Day2_6	WT	Day 2	Rep 6	3448591	2994893	86.8
WT_Day3_1	WT	Day 3	Rep 1	7322855	6357587	86.8
WT_Day3_2	WT	Day 3	Rep 2	6265720	5452253	87
WT_Day3_3	WT	Day 3	Rep 3	6698663	5802266	86.6
WT_Day3_4	WT	Day 3	Rep 4	8087057	6988466	86.4
WT_Day3_5	WT	Day 3	Rep 5	6797821	5926974	87.1
WT_Day3_6	WT	Day 3	Rep 6	4785154	4130573	86.3
WT_Day4_1	WT	Day 4	Rep 1	6655835	5787334	86.9
WT_Day4_2	WT	Day 4	Rep 2	6371276	5535381	86.8
WT_Day4_3	WT	Day 4	Rep 3	5633843	4873175	86.4
WT_Day4_4	WT	Day 4	Rep 4	5691259	4922500	86.4
WT_Day4_5	WT	Day 4	Rep 5	6309569	5457771	86.4
WT_Day5_1	WT	Day 5	Rep 1	10037844	8685925	86.5
WT_Day5_2	WT	Day 5	Rep 2	11087287	9581685	86.4
WT_Day5_3	WT	Day 5	Rep 3	8249078	7147429	86.6
WT_Day5_4	WT	Day 5	Rep 4	10581092	9106001	86
WT_Day5_5	WT	Day 5	Rep 5	8289159	7128723	86
WT_Day5_6	WT	Day 5	Rep 6	7051951	6102416	86.5
WT_Day6_1	WT	Day 6	Rep 1	9180201	7878786	85.8
WT_Day6_2	WT	Day 6	Rep 2	9702936	8351623	86
WT_Day6_3	WT	Day 6	Rep 3	10321953	8953466	86.7
WT_Day6_4	WT	Day 6	Rep 4	12043977	10319118	85.6
WT_Day6_5	WT	Day 6	Rep 5	10970364	9433047	85.9
WT_Day6_6	WT	Day 6	Rep 6	2150780	1860571	86.5
RFX2 -/-_Day0_1	RFX2 -/-	Day 0	Rep 1	5694659	4946234	86.8
RFX2 -/-_Day0_2	RFX2 -/-	Day 0	Rep 2	3328646	2897128	87
RFX2 -/-_Day0_3	RFX2 -/-	Day 0	Rep 3	3058040	2643832	86.4
RFX2 -/-_Day0_4	RFX2 -/-	Day 0	Rep 4	4711420	4068887	86.3
RFX2 -/-_Day0_5	RFX2 -/-	Day 0	Rep 5	5552495	4791376	86.2
RFX2 -/-_Day0_6	RFX2 -/-	Day 0	Rep 6	5206422	4511344	86.6
RFX2 -/-_Day1_1	RFX2 -/-	Day 1	Rep 1	3037883	2633038	86.6
RFX2 -/-_Day1_2	RFX2 -/-	Day 1	Rep 2	5040186	4363459	86.5
RFX2 -/-_Day1_3	RFX2 -/-	Day 1	Rep 3	5777501	4975867	86.1
RFX2 -/-_Day1_4	RFX2 -/-	Day 1	Rep 4	4816075	4147440	86.1
RFX2 -/-_Day1_5	RFX2 -/-	Day 1	Rep 5	4576551	3945619	86.2
RFX2 -/-_Day1_6	RFX2 -/-	Day 1	Rep 6	5339285	4570042	85.5
RFX2 -/-_Day2_1	RFX2 -/-	Day 2	Rep 1	5759746	5009626	86.9
RFX2 -/-_Day2_2	RFX2 -/-	Day 2	Rep 2	4685931	4035559	86.1
RFX2 -/-_Day2_3	RFX2 -/-	Day 2	Rep 3	4258575	3694166	86.7
RFX2 -/-_Day2_4	RFX2 -/-	Day 2	Rep 4	5840123	5052150	86.5
RFX2 -/-_Day3_1	RFX2 -/-	Day 3	Rep 1	4912734	4244409	86.3
RFX2 -/-_Day3_2	RFX2 -/-	Day 3	Rep 2	4319699	3774181	87.3
RFX2 -/-_Day3_3	RFX2 -/-	Day 3	Rep 3	4693991	4072432	86.7
RFX2 -/-_Day3_4	RFX2 -/-	Day 3	Rep 4	5761938	4969099	86.2
RFX2 -/-_Day3_5	RFX2 -/-	Day 3	Rep 5	3519689	3050797	86.6
RFX2 -/-_Day3_6	RFX2 -/-	Day 3	Rep 6	4038116	3508071	86.8
RFX2 -/-_Day4_1	RFX2 -/-	Day 4	Rep 1	7454181	6462014	86.6
RFX2 -/-_Day4_2	RFX2 -/-	Day 4	Rep 2	6881035	5989045	87
RFX2 -/-_Day4_3	RFX2 -/-	Day 4	Rep 3	7617494	6618084	86.8
RFX2 -/-_Day4_4	RFX2 -/-	Day 4	Rep 4	6599606	5706400	86.4
RFX2 -/-_Day4_5	RFX2 -/-	Day 4	Rep 5	9167995	7948376	86.6
RFX2 -/-_Day5_1	RFX2 -/-	Day 5	Rep 1	6581039	5681747	86.3
RFX2 -/-_Day5_2	RFX2 -/-	Day 5	Rep 2	7393210	6391697	86.4
RFX2 -/-_Day5_3	RFX2 -/-	Day 5	Rep 3	6367740	5521331	86.7
RFX2 -/-_Day5_4	RFX2 -/-	Day 5	Rep 4	6092253	5227212	85.8
RFX2 -/-_Day5_5	RFX2 -/-	Day 5	Rep 5	6542466	5652193	86.3
RFX2 -/-_Day6_1	RFX2 -/-	Day 6	Rep 1	2910969	2523338	86.6
RFX2 -/-_Day6_2	RFX2 -/-	Day 6	Rep 2	3341604	2835786	84.8
RFX2 -/-_Day6_3	RFX2 -/-	Day 6	Rep 3	2472124	2135141	86.3
RFX2 -/-_Day6_4	RFX2 -/-	Day 6	Rep 4	3400547	2946201	86.6
RFX2 -/-_Day6_5	RFX2 -/-	Day 6	Rep 5	2504146	2095466	83.6
