# Supplementary material for: Primary cilia promote the differentiation of human neurons through the WNT signaling pathway
Source: BMC Biol. 2024 Feb 27;22:48. doi: 10.1186/s12915-024-01845-w (PMC10900739; doi:10.1186/s12915-024-01845-w)
Supplement: Supplementary file 1 — Additional file 1. [file 12915_2024_1845_MOESM1_ESM.zip › Additional.file.1.Table.S3.AC.et.al.xlsx]

## Sheet: Clusters
Additional file 1: Table S3: Expression pattern clustering over the differentiation time course - complete gene list.
Gene	Class
AAMDC	Cluster1
AANAT	Cluster1
ABCB7	Cluster1
ABCC6	Cluster1
ABCC9	Cluster1
ABHD14B	Cluster1
ABHD4	Cluster1
ABRACL	Cluster1
AC010646.3	Cluster1
AC027601.2	Cluster1
AC073346.2	Cluster1
ACAA2	Cluster1
ACOT13	Cluster1
ACP6	Cluster1
ACSF2	Cluster1
ACY1	Cluster1
ADA	Cluster1
ADCK3	Cluster1
ADH5	Cluster1
ADPRHL1	Cluster1
AFMID	Cluster1
AGPAT2	Cluster1
AGT	Cluster1
AGTRAP	Cluster1
AHCY	Cluster1
AIF1L	Cluster1
AIFM1	Cluster1
AKR1A1	Cluster1
AL645608.2	Cluster1
ALDH7A1	Cluster1
ALDOA	Cluster1
ALDOC	Cluster1
AMBP	Cluster1
AMZ2	Cluster1
ANAPC16	Cluster1
ANXA5	Cluster1
AP3B1	Cluster1
APEX1	Cluster1
APMAP	Cluster1
APOL4	Cluster1
ARHGAP9	Cluster1
ASB2	Cluster1
ASS1	Cluster1
ATP2A1	Cluster1
ATP5A1	Cluster1
ATP5B	Cluster1
ATP5C1	Cluster1
ATP5G2	Cluster1
ATP6V0E1	Cluster1
ATPAF2	Cluster1
ATRAID	Cluster1
B2M	Cluster1
B9D1	Cluster1
BAIAP2	Cluster1
BAK1	Cluster1
BCAT1	Cluster1
BCKDHA	Cluster1
BCKDK	Cluster1
BCL2L1	Cluster1
BDH2	Cluster1
BET1	Cluster1
BGN	Cluster1
BLOC1S1	Cluster1
BRD7	Cluster1
BRE	Cluster1
BRMS1	Cluster1
BSG	Cluster1
BTD	Cluster1
BTF3	Cluster1
BTN2A2	Cluster1
BTN3A2	Cluster1
BYSL	Cluster1
C14orf119	Cluster1
C14orf159	Cluster1
C14orf166	Cluster1
C14orf93	Cluster1
C16orf87	Cluster1
C1orf123	Cluster1
C1orf43	Cluster1
C1orf54	Cluster1
C20orf96	Cluster1
C8orf59	Cluster1
C8orf76	Cluster1
CA14	Cluster1
CA4	Cluster1
CALCOCO2	Cluster1
CALD1	Cluster1
CALR	Cluster1
CAMK2B	Cluster1
CAMKMT	Cluster1
CASP6	Cluster1
CAV3	Cluster1
CBFA2T2	Cluster1
CBR4	Cluster1
CCBL2	Cluster1
CCDC50	Cluster1
CCNB1IP1	Cluster1
CCND2	Cluster1
CCNG1	Cluster1
CD2BP2	Cluster1
CD52	Cluster1
CD55	Cluster1
CD58	Cluster1
CDA	Cluster1
CDC42EP2	Cluster1
CDH15	Cluster1
CDKN1A	Cluster1
CEBPD	Cluster1
CEP164	Cluster1
CERCAM	Cluster1
CERS2	Cluster1
CFLAR	Cluster1
CHD7	Cluster1
CHMP2B	Cluster1
CHMP4A	Cluster1
CHRNA1	Cluster1
CHRND	Cluster1
CHRNG	Cluster1
CHTOP	Cluster1
CIB1	Cluster1
CLPTM1L	Cluster1
CLYBL	Cluster1
CMC1	Cluster1
CMTM6	Cluster1
CMTM7	Cluster1
CNIH1	Cluster1
CNIH4	Cluster1
CNOT7	Cluster1
COL2A1	Cluster1
COMT	Cluster1
COQ9	Cluster1
COX6B1	Cluster1
CREB3L4	Cluster1
CREM	Cluster1
CRIPT	Cluster1
CRLF3	Cluster1
CRNKL1	Cluster1
CRYZ	Cluster1
CSRP2	Cluster1
CSTB	Cluster1
CTSA	Cluster1
CTSC	Cluster1
CYFIP1	Cluster1
CYYR1	Cluster1
DAP3	Cluster1
DAZAP2	Cluster1
DCTD	Cluster1
DDIT4	Cluster1
DDOST	Cluster1
DDX27	Cluster1
DDX39B	Cluster1
DDX50	Cluster1
DERA	Cluster1
DGCR6L	Cluster1
DLC1	Cluster1
DNAJC12	Cluster1
DNAJC15	Cluster1
DNASE2	Cluster1
DPH3	Cluster1
DPH6	Cluster1
DPP3	Cluster1
DTWD1	Cluster1
DUSP22	Cluster1
DUSP27	Cluster1
DUSP6	Cluster1
ECHS1	Cluster1
ECSIT	Cluster1
EDEM2	Cluster1
EEF1A1	Cluster1
EEF1B2	Cluster1
EEF1D	Cluster1
EEF1G	Cluster1
EFCAB11	Cluster1
EGFL7	Cluster1
EIF2D	Cluster1
EIF2S3	Cluster1
EIF3D	Cluster1
EIF3E	Cluster1
EIF3F	Cluster1
EIF3G	Cluster1
EIF3H	Cluster1
EIF3L	Cluster1
EIF4A1	Cluster1
EIF4B	Cluster1
EIF5A2	Cluster1
ELK3	Cluster1
EMP3	Cluster1
EMX2	Cluster1
ENO3	Cluster1
ENY2	Cluster1
ERCC1	Cluster1
ERP44	Cluster1
ETFA	Cluster1
ETHE1	Cluster1
EXOSC4	Cluster1
EYS	Cluster1
EZR	Cluster1
F3	Cluster1
FAH	Cluster1
FAM175A	Cluster1
FAM60A	Cluster1
FAM92A1	Cluster1
FARS2	Cluster1
FASTKD1	Cluster1
FDFT1	Cluster1
FDXR	Cluster1
FGFR1OP2	Cluster1
FKBP10	Cluster1
FKBP14	Cluster1
FKBP7	Cluster1
FLAD1	Cluster1
FOXP2	Cluster1
FRMD6	Cluster1
FXR1	Cluster1
GALM	Cluster1
GATSL3	Cluster1
GCDH	Cluster1
GCHFR	Cluster1
GFRA2	Cluster1
GGT5	Cluster1
GJA1	Cluster1
GLCE	Cluster1
GLIPR2	Cluster1
GLYCTK	Cluster1
GMPPA	Cluster1
GNB3	Cluster1
GNG11	Cluster1
GNG5	Cluster1
GNPDA1	Cluster1
GPANK1	Cluster1
GPBP1L1	Cluster1
GPHA2	Cluster1
GPRC5C	Cluster1
GPX8	Cluster1
GRK4	Cluster1
GSS	Cluster1
GSTK1	Cluster1
GSTM4	Cluster1
GSTP1	Cluster1
GSTZ1	Cluster1
GTF2H5	Cluster1
GULP1	Cluster1
H2AFJ	Cluster1
HADHB	Cluster1
HAUS4	Cluster1
HCST	Cluster1
HDAC1	Cluster1
HDLBP	Cluster1
HES1	Cluster1
HIBCH	Cluster1
HIGD2A	Cluster1
HIST1H1C	Cluster1
HIST1H2BK	Cluster1
HIST1H3H	Cluster1
HLA-A	Cluster1
HLA-E	Cluster1
HMGA1	Cluster1
HNRNPC	Cluster1
HPCA	Cluster1
HRC	Cluster1
HRH2	Cluster1
HSD17B14	Cluster1
HSP90B1	Cluster1
HSPA5	Cluster1
HSPB1	Cluster1
HYAL1	Cluster1
ID1	Cluster1
ID3	Cluster1
IDH3B	Cluster1
IFI44L	Cluster1
IFI6	Cluster1
IFITM1	Cluster1
IFITM2	Cluster1
IFITM3	Cluster1
IGF2BP1	Cluster1
IGSF11	Cluster1
ILKAP	Cluster1
IMMP2L	Cluster1
INTS11	Cluster1
IP6K3	Cluster1
ISG15	Cluster1
ISYNA1	Cluster1
IVD	Cluster1
JAGN1	Cluster1
JAM2	Cluster1
JOSD2	Cluster1
KCNQ2	Cluster1
KDELC1	Cluster1
KDELR1	Cluster1
KIF19	Cluster1
KIF6	Cluster1
KLHL41	Cluster1
KXD1	Cluster1
LAMTOR5	Cluster1
LDHB	Cluster1
LDLRAP1	Cluster1
LHFP	Cluster1
LIAS	Cluster1
LIG3	Cluster1
LIMA1	Cluster1
LMAN2	Cluster1
LMO4	Cluster1
LOXL2	Cluster1
LRRC17	Cluster1
LRRC18	Cluster1
LSM7	Cluster1
LSM8	Cluster1
LTA4H	Cluster1
LY6E	Cluster1
LYPLAL1	Cluster1
MANF	Cluster1
MAP7D3	Cluster1
MAT2B	Cluster1
MCCC1	Cluster1
MCCC2	Cluster1
MDK	Cluster1
MED28	Cluster1
MED30	Cluster1
MEF2C	Cluster1
METAP1D	Cluster1
METTL12	Cluster1
MFAP4	Cluster1
MFNG	Cluster1
MGST1	Cluster1
MGST2	Cluster1
MITF	Cluster1
MKNK2	Cluster1
MLST8	Cluster1
MOB1A	Cluster1
MOB3B	Cluster1
MPI	Cluster1
MPST	Cluster1
MPV17	Cluster1
MRFAP1	Cluster1
MRPL10	Cluster1
MRPL33	Cluster1
MRPL42	Cluster1
MRPL45	Cluster1
MRPL53	Cluster1
MRPS11	Cluster1
MRPS18A	Cluster1
MRPS25	Cluster1
MRPS27	Cluster1
MRPS33	Cluster1
MRPS35	Cluster1
MRRF	Cluster1
MSRB1	Cluster1
MT-ND2	Cluster1
MTG1	Cluster1
MTHFD2L	Cluster1
MTIF2	Cluster1
MVP	Cluster1
MYL12A	Cluster1
MYLPF	Cluster1
N6AMT1	Cluster1
NACA	Cluster1
NAP1L1	Cluster1
NCBP2	Cluster1
NDST4	Cluster1
NDUFA10	Cluster1
NDUFAF3	Cluster1
NDUFB10	Cluster1
NDUFB5	Cluster1
NDUFS2	Cluster1
NDUFS5	Cluster1
NDUFS8	Cluster1
NELFE	Cluster1
NET1	Cluster1
NEUROD1	Cluster1
NEXN	Cluster1
NFIA	Cluster1
NGF	Cluster1
NINJ1	Cluster1
NIPSNAP3A	Cluster1
NIPSNAP3B	Cluster1
NNMT	Cluster1
NOB1	Cluster1
NONO	Cluster1
NOP10	Cluster1
NPC2	Cluster1
NQO1	Cluster1
NSMCE1	Cluster1
NT5DC1	Cluster1
NT5DC2	Cluster1
NTMT1	Cluster1
NUDT11	Cluster1
NUDT2	Cluster1
NUDT22	Cluster1
NUDT6	Cluster1
OBFC1	Cluster1
OMA1	Cluster1
OSGEP	Cluster1
OSTC	Cluster1
OTX1	Cluster1
OXA1L	Cluster1
P4HA1	Cluster1
PABPC1	Cluster1
PADI2	Cluster1
PC	Cluster1
PCBD1	Cluster1
PCCA	Cluster1
PCCB	Cluster1
PCGF1	Cluster1
PCK2	Cluster1
PCSK9	Cluster1
PDCL3	Cluster1
PDGFRB	Cluster1
PDHA1	Cluster1
PDIA4	Cluster1
PDIA6	Cluster1
PDK2	Cluster1
PDK4	Cluster1
PDSS2	Cluster1
PEF1	Cluster1
PEX2	Cluster1
PFDN4	Cluster1
PFKL	Cluster1
PGAP2	Cluster1
PGK1	Cluster1
PHYHD1	Cluster1
PHYHIP	Cluster1
PKM	Cluster1
PLA2G3	Cluster1
PLIN3	Cluster1
PLOD1	Cluster1
PLPP4	Cluster1
PMAIP1	Cluster1
PMPCB	Cluster1
PNRC2	Cluster1
POLR1D	Cluster1
POLR2L	Cluster1
PPA2	Cluster1
PPARD	Cluster1
PPIA	Cluster1
PPIB	Cluster1
PPM1F	Cluster1
PPP1CB	Cluster1
PPP1R14A	Cluster1
PPP2R1B	Cluster1
PPWD1	Cluster1
PRDX1	Cluster1
PRELID3B	Cluster1
PRPF38A	Cluster1
PRPF40A	Cluster1
PRR13	Cluster1
PSMA1	Cluster1
PSMB4	Cluster1
PSMB5	Cluster1
PSME1	Cluster1
PTER	Cluster1
PTPRK	Cluster1
PTTG1IP	Cluster1
PYGL	Cluster1
PYM1	Cluster1
QARS	Cluster1
RAB13	Cluster1
RACK1	Cluster1
RASGEF1B	Cluster1
RBBP4	Cluster1
RBM28	Cluster1
RBM3	Cluster1
RBMX	Cluster1
RBMX2	Cluster1
RCL1	Cluster1
RCN3	Cluster1
REXO2	Cluster1
RFTN2	Cluster1
RFX2	Cluster1
RFX5	Cluster1
RFXANK	Cluster1
RGS16	Cluster1
RGS2	Cluster1
RGS9	Cluster1
RIOX2	Cluster1
RMDN1	Cluster1
RNASEH2C	Cluster1
RNF213	Cluster1
RPL10	Cluster1
RPL10A	Cluster1
RPL11	Cluster1
RPL12	Cluster1
RPL13	Cluster1
RPL13A	Cluster1
RPL14	Cluster1
RPL15	Cluster1
RPL18	Cluster1
RPL18A	Cluster1
RPL19	Cluster1
RPL21	Cluster1
RPL22	Cluster1
RPL22L1	Cluster1
RPL23	Cluster1
RPL23A	Cluster1
RPL24	Cluster1
RPL27A	Cluster1
RPL28	Cluster1
RPL29	Cluster1
RPL3	Cluster1
RPL30	Cluster1
RPL31	Cluster1
RPL32	Cluster1
RPL34	Cluster1
RPL35A	Cluster1
RPL36	Cluster1
RPL36A	Cluster1
RPL37	Cluster1
RPL37A	Cluster1
RPL39	Cluster1
RPL4	Cluster1
RPL41	Cluster1
RPL5	Cluster1
RPL6	Cluster1
RPL7	Cluster1
RPL7A	Cluster1
RPL8	Cluster1
RPL9	Cluster1
RPLP0	Cluster1
RPLP1	Cluster1
RPLP2	Cluster1
RPP25L	Cluster1
RPRML	Cluster1
RPS11	Cluster1
RPS12	Cluster1
RPS13	Cluster1
RPS14	Cluster1
RPS15A	Cluster1
RPS16	Cluster1
RPS17	Cluster1
RPS18	Cluster1
RPS19	Cluster1
RPS2	Cluster1
RPS20	Cluster1
RPS21	Cluster1
RPS23	Cluster1
RPS24	Cluster1
RPS25	Cluster1
RPS27	Cluster1
RPS27A	Cluster1
RPS27L	Cluster1
RPS28	Cluster1
RPS29	Cluster1
RPS3	Cluster1
RPS3A	Cluster1
RPS4X	Cluster1
RPS5	Cluster1
RPS6	Cluster1
RPS7	Cluster1
RPS8	Cluster1
RPS9	Cluster1
RPSA	Cluster1
RPUSD4	Cluster1
RSL24D1	Cluster1
S100A11	Cluster1
S100A16	Cluster1
S100A2	Cluster1
S100A4	Cluster1
S100A5	Cluster1
S100A6	Cluster1
SAMM50	Cluster1
SARS2	Cluster1
SCAMP2	Cluster1
SCPEP1	Cluster1
SCRN2	Cluster1
SDHC	Cluster1
SEC11A	Cluster1
SEC13	Cluster1
SEC24D	Cluster1
SELENBP1	Cluster1
SEM1	Cluster1
SERF2	Cluster1
SERPINF1	Cluster1
SERPINH1	Cluster1
SF3B6	Cluster1
SGCA	Cluster1
SIL1	Cluster1
SLC13A4	Cluster1
SLC16A1	Cluster1
SLC20A2	Cluster1
SLC25A10	Cluster1
SLC25A11	Cluster1
SLC25A13	Cluster1
SLC25A3	Cluster1
SLC43A1	Cluster1
SLC44A3	Cluster1
SLC6A3	Cluster1
SLCO4A1	Cluster1
SMIM20	Cluster1
SMIM5	Cluster1
SNAI2	Cluster1
SNRPD2	Cluster1
SNX1	Cluster1
SNX2	Cluster1
SPARC	Cluster1
SPCS3	Cluster1
SPG20	Cluster1
SPRYD4	Cluster1
SRI	Cluster1
SRSF5	Cluster1
SRSF6	Cluster1
SSR1	Cluster1
SSR4	Cluster1
SSTR2	Cluster1
ST13	Cluster1
ST6GALNAC4	Cluster1
STAP2	Cluster1
STK26	Cluster1
STK3	Cluster1
SUCLG2	Cluster1
SULT1C4	Cluster1
SUMF2	Cluster1
SUSD2	Cluster1
SYNDIG1	Cluster1
SYNGR1	Cluster1
TAF8	Cluster1
TAPBPL	Cluster1
TCEA3	Cluster1
TCEAL9	Cluster1
TCF12	Cluster1
TCF4	Cluster1
TCP10L	Cluster1
TCTN3	Cluster1
TEN1	Cluster1
TEX9	Cluster1
TFB1M	Cluster1
TFDP2	Cluster1
TGFB2	Cluster1
TGFB3	Cluster1
TGIF1	Cluster1
TGIF2	Cluster1
THAP2	Cluster1
THG1L	Cluster1
THOC6	Cluster1
THYN1	Cluster1
TIFAB	Cluster1
TIMM8B	Cluster1
TKFC	Cluster1
TKT	Cluster1
TMED1	Cluster1
TMED2	Cluster1
TMEM120B	Cluster1
TMEM123	Cluster1
TMEM128	Cluster1
TMEM161A	Cluster1
TMEM167A	Cluster1
TMEM179B	Cluster1
TMEM18	Cluster1
TMEM258	Cluster1
TMEM38B	Cluster1
TMEM39A	Cluster1
TMEM39B	Cluster1
TMEM63A	Cluster1
TMX1	Cluster1
TNFRSF10D	Cluster1
TNFRSF18	Cluster1
TNNC2	Cluster1
TNNI1	Cluster1
TNNT2	Cluster1
TOB1	Cluster1
TOM1L1	Cluster1
TOMM20	Cluster1
TP53	Cluster1
TPD52L2	Cluster1
TPI1	Cluster1
TPM1	Cluster1
TPM2	Cluster1
TPMT	Cluster1
TPP2	Cluster1
TRAPPC6A	Cluster1
TRIM16	Cluster1
TRMT10A	Cluster1
TRMU	Cluster1
TSEN15	Cluster1
TSKU	Cluster1
TSPAN12	Cluster1
TSPAN15	Cluster1
TSPAN6	Cluster1
TSTA3	Cluster1
TVP23B	Cluster1
TWF2	Cluster1
TXN2	Cluster1
TXNDC17	Cluster1
TYW3	Cluster1
UBA52	Cluster1
UBE2G2	Cluster1
UBE2I	Cluster1
UBXN11	Cluster1
UCP2	Cluster1
UPK3B	Cluster1
UQCC2	Cluster1
UQCRC1	Cluster1
UQCRC2	Cluster1
UROD	Cluster1
VAMP3	Cluster1
VDAC1	Cluster1
VGLL4	Cluster1
VIM	Cluster1
VMO1	Cluster1
WDR75	Cluster1
WIPI1	Cluster1
WLS	Cluster1
WWTR1	Cluster1
XRN2	Cluster1
YAP1	Cluster1
YARS2	Cluster1
YIF1A	Cluster1
Z97053.1	Cluster1
ZFAND1	Cluster1
ZFP36L1	Cluster1
ZMAT4	Cluster1
ZNF106	Cluster1
ZNF22	Cluster1
ZNF480	Cluster1
ZNF581	Cluster1
ZNF880	Cluster1
AAAS	Cluster2
AARSD1	Cluster2
AATF	Cluster2
ABCE1	Cluster2
ABCF1	Cluster2
ABT1	Cluster2
AC011753.3	Cluster2
ACAT1	Cluster2
ACAT2	Cluster2
ACP1	Cluster2
ACTL6A	Cluster2
ACYP1	Cluster2
ADAT2	Cluster2
ADGRE5	Cluster2
ADK	Cluster2
ADRM1	Cluster2
ADSS	Cluster2
AEN	Cluster2
AGBL3	Cluster2
AHSA1	Cluster2
AIMP1	Cluster2
AIMP2	Cluster2
AK2	Cluster2
AK4	Cluster2
AKR1B1	Cluster2
ALDH18A1	Cluster2
ALDH1B1	Cluster2
ALDH9A1	Cluster2
ALG1	Cluster2
ALG14	Cluster2
ALG3	Cluster2
ALG5	Cluster2
ALG8	Cluster2
ALKBH2	Cluster2
ANAPC1	Cluster2
ANAPC10	Cluster2
ANAPC15	Cluster2
ANAPC5	Cluster2
ANKRD37	Cluster2
ANP32B	Cluster2
ANP32E	Cluster2
ANXA4	Cluster2
ANXA7	Cluster2
APBB2	Cluster2
APEX2	Cluster2
APIP	Cluster2
APOLD1	Cluster2
APOO	Cluster2
APRT	Cluster2
APTX	Cluster2
ARF1	Cluster2
ARG2	Cluster2
ARHGAP22	Cluster2
ARHGEF39	Cluster2
ARIH2	Cluster2
ARL1	Cluster2
ARMC6	Cluster2
ARPC1B	Cluster2
ARRB1	Cluster2
ARSK	Cluster2
ASF1A	Cluster2
ASF1B	Cluster2
ASPH	Cluster2
ATF7IP2	Cluster2
ATG101	Cluster2
ATG3	Cluster2
ATG4C	Cluster2
ATIC	Cluster2
ATL3	Cluster2
ATP1B3	Cluster2
ATP5F1	Cluster2
ATP5G1	Cluster2
ATP5G3	Cluster2
ATP5I	Cluster2
ATP5J	Cluster2
ATPIF1	Cluster2
AUP1	Cluster2
AURKA	Cluster2
AURKAIP1	Cluster2
AURKB	Cluster2
B9D2	Cluster2
BAG2	Cluster2
BANF1	Cluster2
BARD1	Cluster2
BBS7	Cluster2
BCAP31	Cluster2
BCCIP	Cluster2
BCL2L12	Cluster2
BCS1L	Cluster2
BEX2	Cluster2
BID	Cluster2
BIRC5	Cluster2
BLVRA	Cluster2
BOLA3	Cluster2
BRCA2	Cluster2
BRIX1	Cluster2
BTG3	Cluster2
BUB1	Cluster2
BUB3	Cluster2
BUD31	Cluster2
BZW2	Cluster2
C11orf24	Cluster2
C11orf31	Cluster2
C11orf83	Cluster2
C12orf29	Cluster2
C12orf45	Cluster2
C12orf48	Cluster2
C12orf65	Cluster2
C14orf1	Cluster2
C14orf2	Cluster2
C16orf13	Cluster2
C16orf91	Cluster2
C19orf53	Cluster2
C19orf76	Cluster2
C1orf109	Cluster2
C1orf112	Cluster2
C1orf131	Cluster2
C1orf174	Cluster2
C1QBP	Cluster2
C21orf58	Cluster2
C2orf47	Cluster2
C5orf30	Cluster2
C8orf33	Cluster2
C8orf88	Cluster2
C9orf114	Cluster2
C9orf116	Cluster2
C9orf142	Cluster2
C9orf78	Cluster2
CA7	Cluster2
CACYBP	Cluster2
CALU	Cluster2
CBR1	Cluster2
CBWD5	Cluster2
CBX5	Cluster2
CCDC12	Cluster2
CCDC124	Cluster2
CCDC167	Cluster2
CCDC18	Cluster2
CCDC51	Cluster2
CCDC58	Cluster2
CCDC59	Cluster2
CCDC86	Cluster2
CCNA2	Cluster2
CCNB1	Cluster2
CCNB2	Cluster2
CCNC	Cluster2
CCNH	Cluster2
CCT2	Cluster2
CCT3	Cluster2
CCT4	Cluster2
CCT5	Cluster2
CCT6A	Cluster2
CCT7	Cluster2
CCT8	Cluster2
CD320	Cluster2
CD3EAP	Cluster2
CDC123	Cluster2
CDC20	Cluster2
CDC25B	Cluster2
CDC26	Cluster2
CDC45	Cluster2
CDC6	Cluster2
CDCA2	Cluster2
CDCA3	Cluster2
CDCA4	Cluster2
CDCA5	Cluster2
CDCA7	Cluster2
CDCA7L	Cluster2
CDCA8	Cluster2
CDK1	Cluster2
CDK2	Cluster2
CDK4	Cluster2
CDKL3	Cluster2
CDKN3	Cluster2
CENPF	Cluster2
CENPK	Cluster2
CENPM	Cluster2
CENPN	Cluster2
CENPO	Cluster2
CENPP	Cluster2
CENPQ	Cluster2
CENPU	Cluster2
CENPW	Cluster2
CFAP20	Cluster2
CFDP1	Cluster2
CHAC2	Cluster2
CHAF1B	Cluster2
CHCHD1	Cluster2
CHCHD2	Cluster2
CHCHD3	Cluster2
CHCHD4	Cluster2
CHCHD6	Cluster2
CHCHD8	Cluster2
CHD1L	Cluster2
CHEK1	Cluster2
CHEK2	Cluster2
CHID1	Cluster2
CHORDC1	Cluster2
CIART	Cluster2
CINP	Cluster2
CISD1	Cluster2
CISD2	Cluster2
CIT	Cluster2
CITED1	Cluster2
CKAP2	Cluster2
CKS1B	Cluster2
CKS2	Cluster2
CLIC1	Cluster2
CLNS1A	Cluster2
CLPB	Cluster2
CMBL	Cluster2
CMC2	Cluster2
CMPK1	Cluster2
CMSS1	Cluster2
CNBP	Cluster2
CNPY3	Cluster2
CNRIP1	Cluster2
COA1	Cluster2
COA6	Cluster2
COA7	Cluster2
COMMD10	Cluster2
COMMD4	Cluster2
COMMD8	Cluster2
COMMD9	Cluster2
COPS3	Cluster2
COPS5	Cluster2
COPS6	Cluster2
COQ3	Cluster2
COX11	Cluster2
COX16	Cluster2
COX17	Cluster2
COX5B	Cluster2
COX7B	Cluster2
CPSF3	Cluster2
CSE1L	Cluster2
CSTF2	Cluster2
CSTF3	Cluster2
CTC-479C5.12	Cluster2
CTD-2568A17.3	Cluster2
CTD-2583A14.10	Cluster2
CTNNAL1	Cluster2
CTNNBL1	Cluster2
CTPS1	Cluster2
CTSL	Cluster2
CUTC	Cluster2
CWF19L2	Cluster2
CYB5B	Cluster2
CYCS	Cluster2
CYSTM1	Cluster2
DARS	Cluster2
DARS2	Cluster2
DAXX	Cluster2
DBF4	Cluster2
DBI	Cluster2
DCAF13	Cluster2
DCAF4	Cluster2
DCK	Cluster2
DCPS	Cluster2
DCTPP1	Cluster2
DDX10	Cluster2
DDX18	Cluster2
DDX19A	Cluster2
DDX21	Cluster2
DDX28	Cluster2
DDX31	Cluster2
DDX39A	Cluster2
DDX41	Cluster2
DDX46	Cluster2
DDX47	Cluster2
DDX55	Cluster2
DDX56	Cluster2
DEF8	Cluster2
DEGS1	Cluster2
DEK	Cluster2
DEPDC1	Cluster2
DEPDC1B	Cluster2
DERL3	Cluster2
DFFA	Cluster2
DHCR7	Cluster2
DHODH	Cluster2
DIMT1	Cluster2
DKC1	Cluster2
DLAT	Cluster2
DLGAP5	Cluster2
DNAAF5	Cluster2
DNAH14	Cluster2
DNAJA1	Cluster2
DNAJA3	Cluster2
DNAJC9	Cluster2
DNMT1	Cluster2
DNPH1	Cluster2
DNTTIP2	Cluster2
DPAGT1	Cluster2
DPCD	Cluster2
DPH5	Cluster2
DPM2	Cluster2
DPM3	Cluster2
DRG1	Cluster2
DSCC1	Cluster2
DSN1	Cluster2
DTYMK	Cluster2
DUS3L	Cluster2
DUSP12	Cluster2
DUSP14	Cluster2
DUSP23	Cluster2
EARS2	Cluster2
EBNA1BP2	Cluster2
EBP	Cluster2
ECHDC1	Cluster2
ECI2	Cluster2
EED	Cluster2
EEF1AKMT1	Cluster2
EEF2KMT	Cluster2
EIF1AD	Cluster2
EIF1AX	Cluster2
EIF2A	Cluster2
EIF2B1	Cluster2
EIF2B4	Cluster2
EIF2S1	Cluster2
EIF2S2	Cluster2
EIF3I	Cluster2
EIF3K	Cluster2
EIF3M	Cluster2
EIF4E	Cluster2
EIF4E2	Cluster2
EIF4EBP1	Cluster2
EIF4EBP3	Cluster2
EIF5	Cluster2
EIF5B	Cluster2
EIF6	Cluster2
ELOC	Cluster2
ELOF1	Cluster2
ELOVL1	Cluster2
ELOVL6	Cluster2
ELP4	Cluster2
ELP5	Cluster2
EMC4	Cluster2
EMC7	Cluster2
EMP2	Cluster2
ENO1	Cluster2
ENOSF1	Cluster2
ERAL1	Cluster2
ERH	Cluster2
ERLIN1	Cluster2
ERVK3-1	Cluster2
ESF1	Cluster2
ESPL1	Cluster2
ETF1	Cluster2
ETFDH	Cluster2
EXOSC1	Cluster2
EXOSC3	Cluster2
EXOSC5	Cluster2
EXOSC7	Cluster2
EXOSC8	Cluster2
EXOSC9	Cluster2
FABP3	Cluster2
FABP5	Cluster2
FAIM	Cluster2
FAM104B	Cluster2
FAM133B	Cluster2
FAM136A	Cluster2
FAM13A	Cluster2
FAM161A	Cluster2
FAM162A	Cluster2
FAM195A	Cluster2
FAM204A	Cluster2
FAM216A	Cluster2
FAM64A	Cluster2
FAM81A	Cluster2
FAM96A	Cluster2
FANCG	Cluster2
FANCI	Cluster2
FANCL	Cluster2
FARSA	Cluster2
FARSB	Cluster2
FASTKD2	Cluster2
FASTKD3	Cluster2
FAU	Cluster2
FBL	Cluster2
FBXO22	Cluster2
FDPS	Cluster2
FGFR1OP	Cluster2
FH	Cluster2
FHL2	Cluster2
FRMD3	Cluster2
FTSJ2	Cluster2
FTSJ3	Cluster2
FUT10	Cluster2
G3BP1	Cluster2
GALE	Cluster2
GALK1	Cluster2
GAMT	Cluster2
GAR1	Cluster2
GARS	Cluster2
GART	Cluster2
GATB	Cluster2
GATC	Cluster2
GATM	Cluster2
GCAT	Cluster2
GEM	Cluster2
GEMIN4	Cluster2
GEMIN6	Cluster2
GGCT	Cluster2
GGH	Cluster2
GINS1	Cluster2
GINS2	Cluster2
GINS3	Cluster2
GINS4	Cluster2
GLA	Cluster2
GLO1	Cluster2
GLOD4	Cluster2
GLRX2	Cluster2
GLRX3	Cluster2
GMNN	Cluster2
GMPS	Cluster2
GNG10	Cluster2
GNL3	Cluster2
GNL3L	Cluster2
GOT2	Cluster2
GPATCH4	Cluster2
GPN3	Cluster2
GPX1	Cluster2
GRPEL1	Cluster2
GRWD1	Cluster2
GSTO1	Cluster2
GTF2A2	Cluster2
GTF2E2	Cluster2
GTF2H2C	Cluster2
GTF3A	Cluster2
GTF3C6	Cluster2
GTPBP4	Cluster2
GYG1	Cluster2
GYPC	Cluster2
H2AFV	Cluster2
H2AFY	Cluster2
H2AFZ	Cluster2
HADH	Cluster2
HAUS1	Cluster2
HAUS8	Cluster2
HAX1	Cluster2
HBQ1	Cluster2
HCCS	Cluster2
HDDC2	Cluster2
HDDC3	Cluster2
HEATR1	Cluster2
HEATR5A	Cluster2
HELLS	Cluster2
HILPDA	Cluster2
HINT1	Cluster2
HIRIP3	Cluster2
HIST1H1E	Cluster2
HIST1H2AJ	Cluster2
HIST1H2AM	Cluster2
HIST1H2BH	Cluster2
HIST1H2BM	Cluster2
HIST1H2BN	Cluster2
HIST1H3B	Cluster2
HIST1H3C	Cluster2
HIST1H3F	Cluster2
HIST1H4C	Cluster2
HIST2H2AC	Cluster2
HJURP	Cluster2
HMBS	Cluster2
HMCES	Cluster2
HMGB1	Cluster2
HMGB2	Cluster2
HMGB3	Cluster2
HMGN2	Cluster2
HMGN3	Cluster2
HMGN5	Cluster2
HMGXB4	Cluster2
HMMR	Cluster2
HMOX2	Cluster2
HNRNPA1	Cluster2
HNRNPA2B1	Cluster2
HNRNPDL	Cluster2
HNRNPF	Cluster2
HNRNPH3	Cluster2
HNRNPM	Cluster2
HPDL	Cluster2
HPRT1	Cluster2
HSCB	Cluster2
HSD17B10	Cluster2
HSD17B7	Cluster2
HSDL2	Cluster2
HSP90AB1	Cluster2
HSPA4	Cluster2
HSPA8	Cluster2
HSPA9	Cluster2
HSPB11	Cluster2
HSPD1	Cluster2
HTR3A	Cluster2
HYPK	Cluster2
ICT1	Cluster2
IDH3A	Cluster2
IDI1	Cluster2
IFRD2	Cluster2
IFT57	Cluster2
ILF2	Cluster2
IMP4	Cluster2
IMPDH2	Cluster2
INHBE	Cluster2
INTS13	Cluster2
IPO4	Cluster2
IPO5	Cluster2
IQGAP3	Cluster2
ISOC1	Cluster2
ISOC2	Cluster2
ITGB1BP1	Cluster2
ITGB3BP	Cluster2
ITPA	Cluster2
JMJD6	Cluster2
KARS	Cluster2
KIAA1143	Cluster2
KIF20A	Cluster2
KIF22	Cluster2
KIF2C	Cluster2
KIF4A	Cluster2
KIF9	Cluster2
KIFC1	Cluster2
KLHL18	Cluster2
KNSTRN	Cluster2
KPNA2	Cluster2
KRR1	Cluster2
L3HYPDH	Cluster2
LACTB2	Cluster2
LAMA4	Cluster2
LAMTOR4	Cluster2
LAP3	Cluster2
LARS	Cluster2
LAS1L	Cluster2
LBR	Cluster2
LDHA	Cluster2
LHX6	Cluster2
LIG1	Cluster2
LLPH	Cluster2
LMNA	Cluster2
LPAR2	Cluster2
LRPAP1	Cluster2
LRR1	Cluster2
LRRC59	Cluster2
LSM2	Cluster2
LSM3	Cluster2
LSM5	Cluster2
LSM6	Cluster2
LTV1	Cluster2
LYAR	Cluster2
LYPLA1	Cluster2
LYRM4	Cluster2
LZTFL1	Cluster2
MAD2L1	Cluster2
MAGOH	Cluster2
MAGOHB	Cluster2
MAK16	Cluster2
MALSU1	Cluster2
MARS	Cluster2
MBD4	Cluster2
MCFD2	Cluster2
MCM10	Cluster2
MCM3	Cluster2
MCM4	Cluster2
MCM5	Cluster2
MCM6	Cluster2
MCM7	Cluster2
MDH1	Cluster2
MDH2	Cluster2
MEA1	Cluster2
MED11	Cluster2
MED31	Cluster2
MELK	Cluster2
METAP2	Cluster2
METTL1	Cluster2
METTL13	Cluster2
METTL17	Cluster2
METTL21A	Cluster2
METTL2A	Cluster2
METTL5	Cluster2
MFSD13A	Cluster2
MGME1	Cluster2
MIPEP	Cluster2
MIS18A	Cluster2
MITD1	Cluster2
MKKS	Cluster2
MMAB	Cluster2
MND1	Cluster2
MPC1	Cluster2
MPC2	Cluster2
MPHOSPH6	Cluster2
MRM1	Cluster2
MRPL1	Cluster2
MRPL13	Cluster2
MRPL14	Cluster2
MRPL15	Cluster2
MRPL16	Cluster2
MRPL17	Cluster2
MRPL18	Cluster2
MRPL19	Cluster2
MRPL2	Cluster2
MRPL20	Cluster2
MRPL21	Cluster2
MRPL22	Cluster2
MRPL23	Cluster2
MRPL24	Cluster2
MRPL27	Cluster2
MRPL28	Cluster2
MRPL3	Cluster2
MRPL30	Cluster2
MRPL32	Cluster2
MRPL34	Cluster2
MRPL35	Cluster2
MRPL36	Cluster2
MRPL37	Cluster2
MRPL38	Cluster2
MRPL39	Cluster2
MRPL4	Cluster2
MRPL40	Cluster2
MRPL46	Cluster2
MRPL47	Cluster2
MRPL48	Cluster2
MRPL50	Cluster2
MRPL51	Cluster2
MRPL52	Cluster2
MRPL54	Cluster2
MRPL57	Cluster2
MRPL9	Cluster2
MRPS10	Cluster2
MRPS12	Cluster2
MRPS14	Cluster2
MRPS15	Cluster2
MRPS16	Cluster2
MRPS17	Cluster2
MRPS18C	Cluster2
MRPS2	Cluster2
MRPS22	Cluster2
MRPS23	Cluster2
MRPS24	Cluster2
MRPS28	Cluster2
MRPS30	Cluster2
MRPS31	Cluster2
MRPS5	Cluster2
MRPS7	Cluster2
MRPS9	Cluster2
MRTO4	Cluster2
MSH2	Cluster2
MT-ND6	Cluster2
MTCH2	Cluster2
MTERF3	Cluster2
MTFMT	Cluster2
MTFP1	Cluster2
MTHFD1	Cluster2
MTHFD2	Cluster2
MTHFS	Cluster2
MVB12A	Cluster2
MVD	Cluster2
MYBBP1A	Cluster2
MYCBP	Cluster2
MYEOV2	Cluster2
MZT1	Cluster2
NAA20	Cluster2
NAA38	Cluster2
NAE1	Cluster2
NANS	Cluster2
NARS2	Cluster2
NASP	Cluster2
NAT10	Cluster2
NAXE	Cluster2
NCAPD2	Cluster2
NCAPD3	Cluster2
NCAPG	Cluster2
NCAPH2	Cluster2
NCL	Cluster2
NDC1	Cluster2
NDC80	Cluster2
NDUFA12	Cluster2
NDUFA6	Cluster2
NDUFA9	Cluster2
NDUFAB1	Cluster2
NDUFAF2	Cluster2
NDUFAF4	Cluster2
NDUFB2	Cluster2
NDUFB4	Cluster2
NDUFB6	Cluster2
NDUFB8	Cluster2
NDUFB9	Cluster2
NDUFC1	Cluster2
NDUFS6	Cluster2
NDUFV1	Cluster2
NDUFV2	Cluster2
NDUFV3	Cluster2
NECAP2	Cluster2
NEIL3	Cluster2
NEK2	Cluster2
NGDN	Cluster2
NHP2	Cluster2
NIF3L1	Cluster2
NIFK	Cluster2
NIP7	Cluster2
NLE1	Cluster2
NME2	Cluster2
NMRAL1	Cluster2
NOC2L	Cluster2
NOC3L	Cluster2
NOL11	Cluster2
NOLC1	Cluster2
NOP16	Cluster2
NOP2	Cluster2
NOP56	Cluster2
NOP58	Cluster2
NPHP1	Cluster2
NPM1	Cluster2
NPM3	Cluster2
NR2C2AP	Cluster2
NSA2	Cluster2
NSDHL	Cluster2
NSFL1C	Cluster2
NSL1	Cluster2
NSRP1	Cluster2
NSUN5	Cluster2
NT5C	Cluster2
NTPCR	Cluster2
NUBP1	Cluster2
NUDC	Cluster2
NUDCD1	Cluster2
NUDCD2	Cluster2
NUDT1	Cluster2
NUDT15	Cluster2
NUDT5	Cluster2
NUP35	Cluster2
NUP37	Cluster2
NUP54	Cluster2
NUP88	Cluster2
NUSAP1	Cluster2
NUTF2	Cluster2
NXPH2	Cluster2
NXT1	Cluster2
OGFOD1	Cluster2
ORC3	Cluster2
ORC6	Cluster2
OSBPL1A	Cluster2
OSER1	Cluster2
P3H4	Cluster2
PA2G4	Cluster2
PAICS	Cluster2
PAK1	Cluster2
PAK1IP1	Cluster2
PAM16	Cluster2
PARK7	Cluster2
PARP1	Cluster2
PARP2	Cluster2
PBDC1	Cluster2
PBK	Cluster2
PCID2	Cluster2
PCIF1	Cluster2
PCNA	Cluster2
PCOLCE2	Cluster2
PDCD2L	Cluster2
PDCD6	Cluster2
PDLIM3	Cluster2
PDLIM5	Cluster2
PEBP1	Cluster2
PEMT	Cluster2
PES1	Cluster2
PET117	Cluster2
PFKP	Cluster2
PGAM1	Cluster2
PGM1	Cluster2
PGM2	Cluster2
PHB	Cluster2
PHB2	Cluster2
PHF19	Cluster2
PHF5A	Cluster2
PHGDH	Cluster2
PIGL	Cluster2
PIH1D1	Cluster2
PKMYT1	Cluster2
PLA2G4A	Cluster2
PLK1	Cluster2
PLP2	Cluster2
PMM2	Cluster2
PMVK	Cluster2
PNO1	Cluster2
PNP	Cluster2
PNPT1	Cluster2
POLA2	Cluster2
POLD2	Cluster2
POLD3	Cluster2
POLE3	Cluster2
POLG2	Cluster2
POLR1B	Cluster2
POLR1C	Cluster2
POLR1E	Cluster2
POLR2D	Cluster2
POLR2E	Cluster2
POLR2F	Cluster2
POLR2H	Cluster2
POLR2I	Cluster2
POLR2J	Cluster2
POLR2K	Cluster2
POLR3K	Cluster2
POMP	Cluster2
POP5	Cluster2
POP7	Cluster2
POPDC3	Cluster2
PPA1	Cluster2
PPAT	Cluster2
PPEF1	Cluster2
PPID	Cluster2
PPIE	Cluster2
PPIH	Cluster2
PPIL1	Cluster2
PPP1R7	Cluster2
PPT1	Cluster2
PRC1	Cluster2
PRDX3	Cluster2
PRDX4	Cluster2
PRDX6	Cluster2
PRIM1	Cluster2
PRKAR1B	Cluster2
PRKDC	Cluster2
PRMT3	Cluster2
PRMT5	Cluster2
PROM1	Cluster2
PROSC	Cluster2
PRPF31	Cluster2
PRPS1	Cluster2
PSAT1	Cluster2
PSEN2	Cluster2
PSMA3	Cluster2
PSMA4	Cluster2
PSMA5	Cluster2
PSMB1	Cluster2
PSMB2	Cluster2
PSMB3	Cluster2
PSMB6	Cluster2
PSMC1	Cluster2
PSMC3	Cluster2
PSMC3IP	Cluster2
PSMC4	Cluster2
PSMC6	Cluster2
PSMD11	Cluster2
PSMD12	Cluster2
PSMD7	Cluster2
PSMD8	Cluster2
PSME3	Cluster2
PSMG1	Cluster2
PSMG2	Cluster2
PSMG3	Cluster2
PSPH	Cluster2
PSRC1	Cluster2
PTCD3	Cluster2
PTGES3	Cluster2
PTMA	Cluster2
PTRH2	Cluster2
PTTG1	Cluster2
PUS7	Cluster2
PWP1	Cluster2
PYCR1	Cluster2
QRSL1	Cluster2
QTRT1	Cluster2
RAB29	Cluster2
RAB34	Cluster2
RAB4A	Cluster2
RABEPK	Cluster2
RABGGTB	Cluster2
RACGAP1	Cluster2
RAD1	Cluster2
RAD51C	Cluster2
RAE1	Cluster2
RAMP1	Cluster2
RAN	Cluster2
RANGAP1	Cluster2
RANGRF	Cluster2
RASGRP3	Cluster2
RBBP7	Cluster2
RBBP8	Cluster2
RBM39	Cluster2
RCC1	Cluster2
RCHY1	Cluster2
RDH13	Cluster2
REEP4	Cluster2
RFC2	Cluster2
RFC3	Cluster2
RFC4	Cluster2
RFC5	Cluster2
RFT1	Cluster2
RHNO1	Cluster2
RIDA	Cluster2
RNASEH1	Cluster2
RNASEH2A	Cluster2
RNASEH2B	Cluster2
RNF114	Cluster2
RNF125	Cluster2
RNF138	Cluster2
RNMTL1	Cluster2
RNPS1	Cluster2
RPA2	Cluster2
RPA3	Cluster2
RPE	Cluster2
RPF1	Cluster2
RPF2	Cluster2
RPL26L1	Cluster2
RPL27	Cluster2
RPL35	Cluster2
RPL36AL	Cluster2
RPL38	Cluster2
RPL7L1	Cluster2
RPN1	Cluster2
RPP30	Cluster2
RPP40	Cluster2
RPS15	Cluster2
RQCD1	Cluster2
RRM1	Cluster2
RRP12	Cluster2
RRP7A	Cluster2
RRS1	Cluster2
RSL1D1	Cluster2
RSRC1	Cluster2
RSU1	Cluster2
RTKN2	Cluster2
RUVBL1	Cluster2
RUVBL2	Cluster2
RWDD1	Cluster2
RWDD4	Cluster2
SAAL1	Cluster2
SAE1	Cluster2
SAR1A	Cluster2
SBDS	Cluster2
SCAMP3	Cluster2
SCMH1	Cluster2
SCML1	Cluster2
SCO1	Cluster2
SDHA	Cluster2
SDHAF3	Cluster2
SDHB	Cluster2
SEH1L	Cluster2
SELT	Cluster2
SEPHS1	Cluster2
SEPT10	Cluster2
SERBP1	Cluster2
SET	Cluster2
SETD4	Cluster2
SETMAR	Cluster2
SF3A3	Cluster2
SFT2D1	Cluster2
SFXN1	Cluster2
SFXN2	Cluster2
SFXN4	Cluster2
SGO1	Cluster2
SHMT1	Cluster2
SHMT2	Cluster2
SHQ1	Cluster2
SKA2	Cluster2
SKA3	Cluster2
SLC1A3	Cluster2
SLC1A5	Cluster2
SLC25A17	Cluster2
SLC25A19	Cluster2
SLC25A26	Cluster2
SLC25A32	Cluster2
SLC25A39	Cluster2
SLC25A5	Cluster2
SLC27A5	Cluster2
SLC29A1	Cluster2
SLC35A4	Cluster2
SLC35E3	Cluster2
SLC35F2	Cluster2
SLC37A4	Cluster2
SLC38A5	Cluster2
SLC39A1	Cluster2
SLC39A14	Cluster2
SLC3A2	Cluster2
SLC47A1	Cluster2
SLC50A1	Cluster2
SLC5A6	Cluster2
SLF2	Cluster2
SMARCD3	Cluster2
SMC2	Cluster2
SMC4	Cluster2
SMIM10	Cluster2
SMIM4	Cluster2
SMS	Cluster2
SNAP23	Cluster2
SNAPC1	Cluster2
SNRNP40	Cluster2
SNRNP48	Cluster2
SNRPA	Cluster2
SNRPA1	Cluster2
SNRPB	Cluster2
SNRPB2	Cluster2
SNRPC	Cluster2
SNRPD1	Cluster2
SNRPD3	Cluster2
SNRPE	Cluster2
SNRPF	Cluster2
SNRPG	Cluster2
SNU13	Cluster2
SNX17	Cluster2
SNX5	Cluster2
SNX8	Cluster2
SOD1	Cluster2
SOD2	Cluster2
SORD	Cluster2
SPAG5	Cluster2
SPC24	Cluster2
SPCS2	Cluster2
SPDL1	Cluster2
SPRY1	Cluster2
SPTSSA	Cluster2
SQLE	Cluster2
SRP9	Cluster2
SRPK1	Cluster2
SRPRB	Cluster2
SRSF10	Cluster2
SRSF3	Cluster2
SRSF7	Cluster2
SS18L2	Cluster2
SSB	Cluster2
SSBP1	Cluster2
SSR3	Cluster2
SSSCA1	Cluster2
STAMBPL1	Cluster2
STEAP1	Cluster2
STIP1	Cluster2
STOML2	Cluster2
STRA13	Cluster2
STYX	Cluster2
SUB1	Cluster2
SUCLG1	Cluster2
SUMO1	Cluster2
SUPV3L1	Cluster2
SYNCRIP	Cluster2
SYNGR2	Cluster2
TAF9	Cluster2
TAGLN2	Cluster2
TAMM41	Cluster2
TATDN1	Cluster2
TBL3	Cluster2
TBP	Cluster2
TBRG4	Cluster2
TCP1	Cluster2
TDP1	Cluster2
TECR	Cluster2
TEX10	Cluster2
TEX15	Cluster2
TEX264	Cluster2
TEX30	Cluster2
TFAM	Cluster2
TGDS	Cluster2
TGS1	Cluster2
THAP4	Cluster2
THAP7	Cluster2
THOC1	Cluster2
THUMPD2	Cluster2
TIMM10	Cluster2
TIMM13	Cluster2
TIMM17A	Cluster2
TIMM21	Cluster2
TIMM22	Cluster2
TIMM44	Cluster2
TIMM50	Cluster2
TIMM8A	Cluster2
TIPRL	Cluster2
TK1	Cluster2
TMA16	Cluster2
TMA7	Cluster2
TMED5	Cluster2
TMEM106C	Cluster2
TMEM109	Cluster2
TMEM11	Cluster2
TMEM120A	Cluster2
TMEM177	Cluster2
TMEM192	Cluster2
TMEM216	Cluster2
TMEM223	Cluster2
TMEM231	Cluster2
TMEM243	Cluster2
TMEM261	Cluster2
TMEM33	Cluster2
TMEM5	Cluster2
TMEM70	Cluster2
TMEM93	Cluster2
TMEM97	Cluster2
TOE1	Cluster2
TOMM22	Cluster2
TOMM34	Cluster2
TOMM6	Cluster2
TOMM7	Cluster2
TOP1	Cluster2
TOP2A	Cluster2
TPM3	Cluster2
TPRKB	Cluster2
TPX2	Cluster2
TRA2B	Cluster2
TRAP1	Cluster2
TRAPPC2L	Cluster2
TRIAP1	Cluster2
TRIP13	Cluster2
TRMO	Cluster2
TRMT1	Cluster2
TRMT11	Cluster2
TRMT112	Cluster2
TRMT61A	Cluster2
TROAP	Cluster2
TRUB2	Cluster2
TSFM	Cluster2
TSN	Cluster2
TSPO	Cluster2
TSR1	Cluster2
TSR2	Cluster2
TTF2	Cluster2
TTLL4	Cluster2
TUBA1B	Cluster2
TUBA1C	Cluster2
TUBA4A	Cluster2
TUBB4B	Cluster2
TUBB6	Cluster2
TUBD1	Cluster2
TUBG1	Cluster2
TUBGCP4	Cluster2
TUFM	Cluster2
TWISTNB	Cluster2
TWNK	Cluster2
TXN	Cluster2
TXNDC12	Cluster2
TXNL1	Cluster2
TXNRD1	Cluster2
U2SURP	Cluster2
UAP1	Cluster2
UBAC1	Cluster2
UBE2C	Cluster2
UBE2L3	Cluster2
UBE2N	Cluster2
UBE2T	Cluster2
UBE2V2	Cluster2
UBIAD1	Cluster2
UBL4A	Cluster2
UBR7	Cluster2
UCHL3	Cluster2
UCK1	Cluster2
UCK2	Cluster2
UFM1	Cluster2
UMPS	Cluster2
UPP1	Cluster2
UQCRB	Cluster2
UQCRH	Cluster2
UQCRQ	Cluster2
UTP11	Cluster2
UTP14A	Cluster2
UTP18	Cluster2
UTP23	Cluster2
UTP4	Cluster2
UXT	Cluster2
VDAC2	Cluster2
VPS29	Cluster2
VRK1	Cluster2
WARS	Cluster2
WBSCR22	Cluster2
WDR12	Cluster2
WDR3	Cluster2
WDR4	Cluster2
WDR46	Cluster2
WDR74	Cluster2
WDR77	Cluster2
WDYHV1	Cluster2
WRAP53	Cluster2
WRAP73	Cluster2
WWOX	Cluster2
XPO5	Cluster2
XRCC5	Cluster2
XRCC6	Cluster2
XYLB	Cluster2
YARS	Cluster2
ZBTB8OS	Cluster2
ZCCHC9	Cluster2
ZCRB1	Cluster2
ZDHHC6	Cluster2
ZFR2	Cluster2
ZMPSTE24	Cluster2
ZNF114	Cluster2
ZNF232	Cluster2
ZNF330	Cluster2
ZNF331	Cluster2
ZNF584	Cluster2
ZNF593	Cluster2
ZNF695	Cluster2
ZNRD1	Cluster2
ZWILCH	Cluster2
ZWINT	Cluster2
AAK1	Cluster3
AARS	Cluster3
AASDHPPT	Cluster3
ABAT	Cluster3
ABCA5	Cluster3
ABCC5	Cluster3
ABHD13	Cluster3
ABHD16A	Cluster3
AC005544.1	Cluster3
AC018755.1	Cluster3
ACAD8	Cluster3
ACBD6	Cluster3
ACKR1	Cluster3
ACOT7	Cluster3
ACOT8	Cluster3
ACTA1	Cluster3
ACTB	Cluster3
ACTC1	Cluster3
ACTG1	Cluster3
ACTL6B	Cluster3
ACTR10	Cluster3
ACTR1A	Cluster3
ACTR3	Cluster3
ADAL	Cluster3
ADCK4	Cluster3
ADD1	Cluster3
AFAP1	Cluster3
AGBL4	Cluster3
AGPAT4	Cluster3
AHCYL1	Cluster3
AIG1	Cluster3
AK1	Cluster3
AKAP6	Cluster3
AKAP9	Cluster3
AKIP1	Cluster3
AKIRIN2	Cluster3
AKR1C2	Cluster3
ALAD	Cluster3
ALAS1	Cluster3
ALCAM	Cluster3
ALDH2	Cluster3
ALKBH6	Cluster3
ALKBH7	Cluster3
AMACR	Cluster3
AMN1	Cluster3
AMPH	Cluster3
ANGPT2	Cluster3
ANK2	Cluster3
ANK3	Cluster3
ANKMY2	Cluster3
ANKRA2	Cluster3
ANKRD12	Cluster3
ANKRD13D	Cluster3
ANKRD46	Cluster3
ANKRD54	Cluster3
ANXA2	Cluster3
ANXA3	Cluster3
ANXA6	Cluster3
AP1G2	Cluster3
AP1M1	Cluster3
AP2M1	Cluster3
AP3B2	Cluster3
AP4M1	Cluster3
AP5Z1	Cluster3
APBB1	Cluster3
APLNR	Cluster3
APOD	Cluster3
APP	Cluster3
ARF4	Cluster3
ARFGAP2	Cluster3
ARFGAP3	Cluster3
ARFRP1	Cluster3
ARHGDIB	Cluster3
ARHGDIG	Cluster3
ARID3B	Cluster3
ARL16	Cluster3
ARL2BP	Cluster3
ARL3	Cluster3
ARL4A	Cluster3
ARL4C	Cluster3
ARL4D	Cluster3
ARL6	Cluster3
ARL6IP5	Cluster3
ARL6IP6	Cluster3
ARL8B	Cluster3
ARMCX1	Cluster3
ARMCX3	Cluster3
ARMCX5	Cluster3
ARMCX6	Cluster3
ARPC3	Cluster3
ARPC4	Cluster3
ARPC5	Cluster3
ARPP19	Cluster3
ARPP21	Cluster3
ARSF	Cluster3
AS3MT	Cluster3
[truncated: 1,478 more rows]
