# Supplementary material for: Primary cilia promote the differentiation of human neurons through the WNT signaling pathway
Source: BMC Biol. 2024 Feb 27;22:48. doi: 10.1186/s12915-024-01845-w (PMC10900739; doi:10.1186/s12915-024-01845-w)
Supplement: Supplementary file 1 — Additional file 1. [file 12915_2024_1845_MOESM1_ESM.zip › Additional.file.1.Table.S4.AC.et.al.xlsx]

## Sheet: Cluster1
Additional file 1: Table S4: Expression pattern clustering over the differentiation time course - GO term enrichment.
Term	Overlap	P.value	Adjusted.P.value	Odds.Ratio	Combined.Score	Genes
cotranslational protein targeting to membrane (GO:0006613)	72/94	1.31934e-85	4.02398e-82	98.2022	19192.9	RPL4;RPL5;RPL30;RPL3;RPL32;RPL31;RPL34;RPLP1;RPLP0;RPL10A;RPL8;RPL9;RPL6;RPL7;RPS4X;RPL7A;RPS14;RPS17;RPS16;RPL18A;RPS19;RPS18;RPL36;RPLP2;RPL37;RPS11;RPL39;SIL1;RPS13;RPS12;RPS9;RPL21;RPS7;RPS8;RPL23;RPS5;RPL22;RPS6;RPL13A;RPS3A;RPSA;RPL37A;RPL24;RPL29;RPL28;UBA52;RPL10;RPL12;RPL11;RPL36A;RPS15A;RPL14;RPS3;RPL13;SSR1;RPL15;RPS2;RPL18;RPS27A;RPL19;RPL41;RPL35A;RPL23A;RPS25;RPS28;RPS27;RPS29;RPL27…
cytoplasmic translation (GO:0002181)	71/93	3.13096e-84	4.42415e-81	96.6877	18590.7	RPL4;EIF4A1;RPL5;RPL30;RPL3;RPL32;RPL31;RPL34;RPLP1;RPLP0;RPL10A;RPL8;RPL9;RPL6;RPL7;RPS4X;RPL7A;RPS14;RPS17;RPS16;RPL18A;RPS19;RPS18;RPL36;RPL37;RPS11;RPL39;RPS13;RPS12;RPS9;RPL21;RPS7;RPS8;RPL23;RPS5;RPL22;RPS6;RPL13A;RPS3A;RPSA;RPL37A;RPL24;RPL29;RPL28;UBA52;RPL10;RPL12;RPL11;RPL36A;RPS15A;RPL14;RPS3;RPL13;RPL15;RPS2;RPL18;RPS27A;RPL19;RPL41;RPL35A;RPL23A;RPS25;RPS28;RPS27;RPS29;RPL27A;RPL22L1…
SRP-dependent cotranslational protein targeting to membrane (GO:0006614)	70/90	4.35162e-84	4.42415e-81	104.707	20098.1	RPL4;RPL5;RPL30;RPL3;RPL32;RPL31;RPL34;RPLP1;RPLP0;RPL10A;RPL8;RPL9;RPL6;RPL7;RPS4X;RPL7A;RPS14;RPS17;RPS16;RPL18A;RPS19;RPS18;RPL36;RPLP2;RPL37;RPS11;RPL39;RPS13;RPS12;RPS9;RPL21;RPS7;RPS8;RPL23;RPS5;RPL22;RPS6;RPL13A;RPS3A;RPSA;RPL37A;RPL24;RPL29;RPL28;UBA52;RPL10;RPL12;RPL11;RPL36A;RPS15A;RPL14;RPS3;RPL13;RPL15;RPS2;RPL18;RPS27A;RPL19;RPL41;RPL35A;RPL23A;RPS25;RPS28;RPS27;RPS29;RPL27A;RPS20;RP…
nuclear-transcribed mRNA catabolic process, nonsense-mediated decay (GO:0000184)	75/113	2.86855e-81	2.18727e-78	59.4514	11025.6	RPL4;RPL5;RPL30;RPL3;RPL32;RPL31;RPL34;RPLP1;RPLP0;RPL10A;RPL8;RPL9;RPL6;RPL7;RPS4X;RPS14;RPL7A;RPS17;RPS16;RPL18A;RPS19;RPS18;RPL36;RPLP2;RPL37;RPS11;RPL39;RPS13;RPS12;RPS9;RPL21;RPS7;RPS8;NCBP2;RPL23;RPS5;RPL22;RPS6;RPL13A;RPSA;RPS3A;RPL37A;RPL24;PABPC1;RPL29;RPL28;UBA52;RPL10;RPL12;RPL11;RPL36A;RPS15A;RPL14;RPS3;RPL13;RPL15;RPS2;RPL18;RPS27A;RPL19;RPL41;PYM1;RPL35A;RPL23A;PNRC2;RPS25;RPS28;RPS…
protein targeting to ER (GO:0045047)	72/103	1.23035e-80	7.50514e-78	69.6593	12817.3	RPL4;RPL5;RPL30;RPL3;RPL32;RPL31;RPL34;RPLP1;RPLP0;RPL10A;RPL8;RPL9;RPL6;RPL7;RPS4X;RPS14;RPL7A;RPS17;RPS16;RPL18A;RPS19;RPS18;RPL36;RPLP2;RPL37;RPS11;RPL39;RPS13;RPS12;RPS9;RPL21;RPS7;RPS8;RPL23;RPS5;RPL22;RPS6;RPL13A;RPSA;RPS3A;RPL37A;RPL24;CHMP4A;RPL29;RPL28;UBA52;RPL10;RPL12;RPL11;RPL36A;RPS15A;RPL14;RPS3;RPL13;RPL15;RPS2;RPL18;RPS27A;RPL19;RPL41;RPL35A;RPL23A;RPS25;SPCS3;RPS28;RPS27;RPS29;RP…
peptide biosynthetic process (GO:0043043)	79/162	1.45439e-70	7.39317e-68	28.7835	4628.58	RPL4;RPL5;RPL30;RPL3;RPL32;RPL31;RPL34;MRPS11;RPLP1;RPLP0;RPL10A;RPL8;RPL9;YARS2;RPL6;RPL7;RPS4X;RPS14;MRPL42;RPL7A;RPS17;RPS16;RPL18A;RPS19;RPS18;RPL36;RPLP2;RPL37;RPS11;RPL39;RPS13;RPS12;RPS9;RPL21;RPS7;RPS8;RPL23;RPS5;RPL22;RPS6;MRPS18A;RPL13A;RPSA;RPS3A;EEF1A1;RPL37A;RPL24;RPL29;RPL28;MRRF;RPL10;MRPS33;RPL12;RPL11;RPL36A;MRPL10;RPS15A;RPL14;RPS3;RPL13;RPL15;RPS2;RPL18;RPS27A;RPL19;GGT5;RPL41;…
translation (GO:0006412)	87/214	3.68859e-69	1.60717e-66	20.9325	3298.4	RPL4;N6AMT1;RPL5;RPL30;RPL3;RPL32;RPL31;RPL34;MRPS11;RPLP1;RPLP0;RPL8;RPL10A;RPL9;YARS2;RPL6;RPL7;FARS2;EEF1B2;RPS4X;RPS14;MRPL42;RPL7A;RPS17;RPS16;RPL18A;RPS19;RPS18;RPL36;RPLP2;RPL37;RPS11;RPL39;RPS13;RPS12;RPS9;RPL21;RPS7;RPS8;RPL23;RPS5;RPL22;RPS6;MRPS18A;RPL13A;RPSA;RPS3A;EEF1A1;EEF1G;SARS2;PPA2;EEF1D;RPL37A;RPL24;RPL29;RPL28;UBA52;MRRF;RPL10;MRPS33;RPL12;RPL11;RPL36A;MRPL10;RPS15A;RPL14;RPS…
nuclear-transcribed mRNA catabolic process (GO:0000956)	79/171	3.49026e-68	1.33066e-65	25.9556	4031.57	RPL4;RPL5;RPL30;RPL3;RPL32;RPL31;RPL34;RPLP1;RPLP0;RPL10A;RPL8;RPL9;RPL6;RPL7;RPS4X;RPS14;RPL7A;RPS17;RPS16;RPL18A;RPS19;RPS18;RPL36;RPLP2;RPL37;RPS11;RPL39;RPS13;RPS12;RPS9;RPL21;RPS7;RPS8;NCBP2;RPL23;RPS5;RPL22;RPS6;RPL13A;RPSA;RPS3A;XRN2;RPL37A;RPL24;PABPC1;RPL29;RPL28;UBA52;RPL10;RPL12;RPL11;RPL36A;ZFP36L1;EXOSC4;RPS15A;RPL14;RPS3;RPL13;RPL15;RPS2;RPL18;RPS27A;RPL19;RPL41;PYM1;RPL35A;RPL23A;P…
gene expression (GO:0010467)	89/356	5.42226e-50	1.83754e-47	10.1435	1150.66	RPL4;RPL5;RPL30;RPL3;RPL32;RPL31;RPL34;MRPS11;RPLP1;RPLP0;RPL8;RPL10A;RPL9;YARS2;RPL6;RPL7;RBM3;RPS4X;RPS14;MRPL42;RPL7A;RPS17;RPS16;RPL18A;RPS19;RPS18;RPL36;RPLP2;RPL37;RPS11;RPL39;RPS13;RPS12;SEC13;RPS9;RPL21;RPS7;RPS8;NCBP2;RPL23;RPS5;RPL22;RPS6;MRPS18A;RPL13A;RPSA;RPS3A;THOC6;EEF1A1;DDX39B;XRN2;RPL37A;RPL24;SRSF5;RPL29;SRSF6;RPL28;MRRF;RPL10;MRPS33;RPL12;RPL11;RPL36A;MRPL10;RPS15A;RPL14;RPS3;…
cellular macromolecule biosynthetic process (GO:0034645)	83/314	1.11292e-48	3.3944e-46	10.8504	1198.07	RPL4;RPL5;RPL30;RPL3;RPL32;RPL31;RPL34;MRPS11;RPLP1;RPLP0;RPL8;RPL10A;RPL9;YARS2;RPL6;RPL7;EEF1B2;RPS4X;RPS14;MRPL42;RPL7A;RPS17;RPS16;RPL18A;RPS19;RPS18;RPL36;RPLP2;RPL37;RPS11;RPL39;RPS13;RPS12;RPS9;RPL21;RPS7;RPS8;RPL23;RPS5;RPL22;RPS6;MRPS18A;RPL13A;RPSA;RPS3A;EEF1A1;EEF1G;EEF1D;RPL37A;RPL24;RPL29;RPL28;MRRF;RPL10;MRPS33;RPL12;RPL11;RPL36A;MRPL10;RPS15A;RPL14;RPS3;RPL13;RPL15;RPS2;RPL18;RPS27…
cellular protein metabolic process (GO:0044267)	92/417	1.11075e-46	3.07981e-44	8.6293	913.099	RPL4;RPL5;RPL30;RPL3;RPL32;RPL31;RPL34;RPLP1;MRPS11;RPLP0;PCSK9;RPL8;RPL10A;RPL9;YARS2;RPL6;RPL7;LOXL2;RPS4X;MRPL42;RPL7A;RPS14;RPS17;RPS16;RPL18A;RPS19;RPS18;FDXR;RPL36;RPLP2;RPL37;RPS11;RPL39;RPS13;RPS12;RPS9;RPL21;RPS7;RPS8;RPL23;RPS5;RPL22;RPS6;RPL13A;MRPS18A;RPSA;RPS3A;PDIA6;EEF1A1;RPL37A;RPL24;RPL29;RPL28;UBA52;MRRF;RPL10;RPL12;MRPS33;RPL11;RPL36A;OMA1;MRPL10;HSP90B1;RPS15A;RPL14;RPS3;RPL13…
rRNA metabolic process (GO:0016072)	61/162	3.75572e-46	9.54579e-44	17.7442	1855.97	RPL4;RPL5;RPL30;RPL3;RPL32;RPL31;RPL34;RPLP1;RPLP0;RPL10A;RPL8;RPL9;RPL6;RPL7;RPS14;RPL7A;RPS17;RPS16;RPL18A;RPS19;NOB1;RPL36;RPLP2;RPL37;RPL39;RPS9;RPL21;RPS7;RPL23;RPL22;RPS6;WDR75;RPL13A;XRN2;RPL37A;RPL24;RPL29;RPL28;UBA52;DDX27;RPL10;RPL12;RPL11;RPL36A;EXOSC4;RPL14;RPL13;RPL15;RPS2;RPL18;RPL19;RPL41;RPL35A;RPL23A;BYSL;RCL1;RPS25;RPS28;RPS27;RPL27A;RPS24
rRNA processing (GO:0006364)	62/173	2.30308e-45	5.40339e-43	16.4269	1688.39	RPL4;RPL5;RPL30;RPL3;RPL32;RPL31;RPL34;RPLP1;RPLP0;RPL10A;RPL8;TFB1M;RPL9;RPL6;RPL7;RPS14;RPL7A;RPS17;RPS16;RPL18A;RPS19;NOB1;RPL36;RPLP2;RPL37;RPL39;RPS9;RPL21;RPS7;RPL23;RPL22;RPS6;WDR75;RPL13A;XRN2;RPL37A;RPL24;RPL29;RPL28;UBA52;DDX27;RPL10;RPL12;RPL11;RPL36A;EXOSC4;RPL14;RPL13;RPL15;RPS2;RPL18;RPL19;RPL41;RPL35A;RPL23A;BYSL;RCL1;RPS25;RPS28;RPS27;RPL27A;RPS24
ncRNA processing (GO:0034470)	64/201	3.96233e-43	8.63222e-41	13.7623	1343.68	RPL4;INTS11;RPL5;RPL30;RPL3;RPL32;RPL31;RPL34;RPLP1;RPLP0;RPL8;RPL10A;RPL9;RPL6;RPL7;FARS2;THG1L;RPS14;RPL7A;RPS17;RPS16;RPL18A;RPS19;NOB1;RPL36;RPLP2;RPL37;RPL39;RPS9;RPL21;RPS7;RPL23;RPL22;RPS6;WDR75;RPL13A;XRN2;RPL37A;RPL24;RPL29;RPL28;UBA52;DDX27;RPL10;RPL12;RPL11;RPL36A;EXOSC4;RPL14;RPL13;RPL15;RPS2;RPL18;RPL19;RPL41;RPL35A;RPL23A;BYSL;RCL1;RPS25;RPS28;RPS27;RPL27A;RPS24
ribosome biogenesis (GO:0042254)	61/192	4.50006e-41	9.15013e-39	13.6593	1268.97	RPL4;RPL5;RPL30;RPL3;RPL32;RPL31;RPL34;RPLP1;RPLP0;RPL10A;RPL8;RPL9;RPL6;RPL7;RPS14;RPL7A;RPS17;RPS16;RPL18A;RPS19;NOB1;RPL36;RPLP2;RPL37;RPL39;RPS9;RPL21;RPS7;RPL23;RPL22;RPS6;WDR75;RPL13A;XRN2;RPL37A;RPL24;RPL29;RPL28;UBA52;DDX27;RPL10;RPL12;RPL11;RPL36A;EXOSC4;RPL14;RPL13;RPL15;RPS2;RPL18;RPL19;RPL41;RPL35A;RPL23A;BYSL;RCL1;RPS25;RPS28;RPS27;RPL27A;RPS24
ribosome assembly (GO:0042255)	17/50	6.73784e-13	1.2844e-10	14.2299	398.804	RPL5;RPL3;RPL10;MRPS11;RPS5;RPLP0;RPL11;RPS27L;RPSA;RPL23A;RPL6;RPS14;RPS28;RPS27;RPS19;RPL24;RSL24D1
ribosomal small subunit biogenesis (GO:0042274)	15/40	2.95642e-12	5.30416e-10	16.533	438.904	RPS7;MRPS11;RPS5;RPS6;RPS27L;RPSA;RPS14;RPS25;RPS17;RPS28;RPS16;RPS27;NOB1;RPS19;RPS24
ribonucleoprotein complex assembly (GO:0022618)	25/136	1.3795e-11	2.33749e-09	6.26806	156.744	RPL5;RPL3;RPL10;MRPS11;RPLP0;RPL11;RPS27L;RPL6;RPS14;RPS19;SNRPD2;EIF2D;EIF4B;RPS5;RPSA;RPL23A;CRNKL1;RPS28;EIF2S3;RPS27;DDX39B;RPL24;SRSF5;SRSF6;RSL24D1
pyruvate metabolic process (GO:0006090)	14/55	5.39441e-09	8.65945e-07	9.3878	178.724	TPI1;PDHA1;SLC16A1;ENO3;LDHB;PFKL;PKM;PC;BSG;PGK1;ALDOC;VDAC1;ALDOA;PCK2
ribosomal large subunit biogenesis (GO:0042273)	14/57	8.92416e-09	1.36093e-06	8.95023	165.888	RPL5;RPL3;RPL10;RPLP0;RPL11;RPL35A;RPL23A;RPL10A;RPL6;RPL7;RPL7A;RPL14;RPL24;RSL24D1
ribonucleoprotein complex biogenesis (GO:0022613)	14/60	1.82182e-08	2.64598e-06	8.36522	149.075	RPL5;RPS7;RPS6;RPL11;RPL35A;RPL7;BYSL;RPS25;RPS17;RPS28;RPS16;RPS19;RPL14;RPS24
regulation of translation (GO:0006417)	24/178	2.28954e-08	3.17413e-06	4.32117	76.0195	CYFIP1;RPL5;RPL10;NCBP2;PYM1;HSPB1;RPL13A;RPS27L;MTIF2;TOB1;FXR1;RBM3;RPS4X;CNOT7;MTG1;RACK1;IGF2BP1;RPS3;EIF3H;EIF3E;CALR;VIM;EIF3D;EIF4B
translational elongation (GO:0006414)	18/104	2.68805e-08	3.56459e-06	5.77386	100.649	MRPS27;MRPS35;MRPS25;MRPS11;MRPS33;MRPS18A;MRPL45;MRPL10;MRPL33;EEF1B2;EEF1A1;EEF1G;OXA1L;MRPL42;MRPL53;EEF1D;RACK1;DAP3
glucose metabolic process (GO:0006006)	14/62	2.85881e-08	3.63308e-06	8.01583	139.237	TPI1;AKR1A1;OMA1;ENO3;PC;PGK1;ALDOC;SLC25A10;GALM;ALDOA;SLC25A11;PPARD;SLC25A13;PCK2
ribosomal small subunit assembly (GO:0000028)	8/17	4.63566e-08	5.65551e-06	24.2707	409.857	RPS14;RPS28;RPS27;RPS19;MRPS11;RPS5;RPS27L;RPSA
ribosomal large subunit assembly (GO:0000027)	9/25	1.09496e-07	1.28447e-05	15.375	246.421	RPL5;RPL3;RPL10;RPL11;RPLP0;RPL24;RPL23A;RSL24D1;RPL6
biotin metabolic process (GO:0006768)	6/9	1.5534e-07	1.75476e-05	54.4718	853.989	MCCC2;BTD;PC;PCCA;MCCC1;PCCB
branched-chain amino acid catabolic process (GO:0009083)	8/20	2.18377e-07	2.29672e-05	18.2002	279.137	BCKDHA;MCCC2;BCKDK;ECHS1;IVD;MCCC1;BCAT1;HIBCH
branched-chain amino acid metabolic process (GO:0009081)	8/20	2.18377e-07	2.29672e-05	18.2002	279.137	BCKDHA;MCCC2;BCKDK;ECHS1;IVD;MCCC1;BCAT1;HIBCH
positive regulation of translation (GO:0045727)	16/100	4.84874e-07	4.92955e-05	5.24001	76.1864	RPL5;RPS9;MRPS27;UQCC2;EIF5A2;PYM1;RPS27L;FXR1;RBM3;RPS4X;RPUSD4;EIF2S3;PKM;EIF3E;VIM;EIF3D
mitochondrial respiratory chain complex assembly (GO:0033108)	15/90	6.41037e-07	6.30698e-05	5.49671	78.3841	NDUFB10;NDUFB5;UQCC2;NDUFA10;OMA1;ECSIT;OXA1L;IMMP2L;NDUFS8;SAMM50;AIFM1;NDUFS5;NDUFS2;NDUFAF3;SMIM20
gluconeogenesis (GO:0006094)	10/41	1.2981e-06	0.000123725	8.82286	119.59	TPI1;PC;PGK1;ALDOC;SLC25A10;ALDOA;ENO3;SLC25A11;PCK2;SLC25A13
translational termination (GO:0006415)	15/96	1.5017e-06	0.000138793	5.08796	68.224	N6AMT1;MRPS27;MRPS35;MRPS25;MRPS11;MRPS33;MRPS18A;MRPL45;MRPL10;MRPL33;MRPL42;MRPL53;OXA1L;MRRF;DAP3
hexose biosynthetic process (GO:0019319)	10/44	2.6079e-06	0.000233944	8.04311	103.41	TPI1;PC;PGK1;ALDOC;SLC25A10;ALDOA;ENO3;SLC25A11;PCK2;SLC25A13
mitochondrial translational termination (GO:0070126)	14/89	3.08026e-06	0.000268422	5.12293	65.0126	MRPS27;MRPS35;MRPS25;MRPS11;MRPS33;MRPS18A;MRPL45;MRPL10;MRPL33;MRPL42;MRPL53;OXA1L;MRRF;DAP3
mitochondrial translation (GO:0032543)	15/105	4.74684e-06	0.000402163	4.57701	56.1052	MRPS27;MRPS35;MRPS25;MRPS11;MRPS33;MRPS18A;MTIF2;MRPL45;MRPL10;MRPL33;OXA1L;MRPL42;MRPL53;MRRF;DAP3
glutathione derivative biosynthetic process (GO:1901687)	7/22	7.65712e-06	0.000614585	12.7201	149.842	GSTM4;GSTZ1;GSTK1;GSTP1;AKR1A1;MGST1;MGST2
glutathione derivative metabolic process (GO:1901685)	7/22	7.65712e-06	0.000614585	12.7201	149.842	GSTM4;GSTZ1;GSTK1;GSTP1;AKR1A1;MGST1;MGST2
canonical glycolysis (GO:0061621)	7/24	1.45998e-05	0.00109335	11.2225	124.957	PFKL;TPI1;PKM;PGK1;ALDOC;ALDOA;ENO3
glucose catabolic process to pyruvate (GO:0061718)	7/24	1.45998e-05	0.00109335	11.2225	124.957	PFKL;TPI1;PKM;PGK1;ALDOC;ALDOA;ENO3
muscle contraction (GO:0006936)	16/129	1.46975e-05	0.00109335	3.88934	43.28	CAV3;TPM2;TPM1;TNNC2;KLHL41;MYL12A;MYLPF;CHRND;SGCA;CHRNG;CALD1;TNNT2;HRC;TNNI1;VIM;ALDOA
positive regulation of cellular protein metabolic process (GO:0032270)	14/102	1.56502e-05	0.00112376	4.36318	48.2787	RPL5;PYM1;RPS27L;PTTG1IP;AGT;FXR1;RBM3;RPS4X;EIF3E;BAK1;VIM;EZR;EIF3D;VGLL4
mitochondrial translational elongation (GO:0070125)	13/89	1.58431e-05	0.00112376	4.68748	51.8096	MRPS27;MRPS35;MRPS25;MRPS11;MRPS33;MRPS18A;MRPL45;MRPL10;MRPL33;MRPL42;MRPL53;OXA1L;DAP3
glycolytic process through glucose-6-phosphate (GO:0061620)	7/25	1.96553e-05	0.00136247	10.5985	114.857	PFKL;TPI1;PKM;PGK1;ALDOC;ALDOA;ENO3
regulation of mRNA catabolic process (GO:0061013)	15/122	2.99837e-05	0.00203223	3.84642	40.0599	HSPB1;ZFP36L1;FXR1;PSMB4;CNOT7;EXOSC4;PSMB5;PSMA1;APEX1;PSME1;IGF2BP1;PABPC1;VIM;RPS27A;UBA52
sulfur compound biosynthetic process (GO:0044272)	14/113	5.03155e-05	0.00328665	3.87616	38.3631	GGT5;GSTM4;MPST;GSTK1;GLCE;GSTP1;GSS;MGST1;AKR1A1;BGN;MGST2;MAT2B;LIAS;GSTZ1
glyceraldehyde-3-phosphate metabolic process (GO:0019682)	4/7	5.17243e-05	0.00328665	36.2122	357.399	TKFC;TPI1;GLYCTK;TKT
leucine metabolic process (GO:0006551)	4/7	5.17243e-05	0.00328665	36.2122	357.399	MCCC2;IVD;MCCC1;BCAT1
glycolytic process (GO:0006096)	7/29	5.63483e-05	0.00350739	8.66967	84.8237	PFKL;TPI1;PKM;PGK1;ALDOC;ALDOA;ENO3
aerobic respiration (GO:0009060)	6/21	6.94679e-05	0.00423754	10.8876	104.245	OXA1L;NDUFS8;BLOC1S1;UQCRC1;SDHC;UQCRC2
fatty acid beta-oxidation (GO:0006635)	9/52	8.32119e-05	0.00490114	5.71291	53.6678	HADHB;GCDH;ACAA2;BDH2;ECHS1;IVD;ETFA;PEX2;PPARD
cellular amino acid catabolic process (GO:0009063)	12/90	8.35604e-05	0.00490114	4.20951	39.5271	BCKDHA;MCCC2;BCKDK;GSTZ1;GCDH;ECHS1;IVD;MCCC1;BCAT1;FAH;ALDH7A1;HIBCH
carbohydrate catabolic process (GO:0016052)	8/41	8.52761e-05	0.0049074	6.61104	61.9429	PFKL;TPI1;PKM;PGK1;ALDOC;ALDOA;ENO3;DERA
cellular respiration (GO:0045333)	8/42	0.000102078	0.00576551	6.41626	58.964	OXA1L;NDUFS8;BLOC1S1;UQCRC1;ETFA;SDHC;UQCRC2;SLC25A13
glutathione metabolic process (GO:0006749)	8/43	0.000121527	0.00673921	6.23262	56.1894	GGT5;GSTM4;GSTZ1;GSTK1;GSTP1;GSS;ETHE1;MGST2
antigen processing and presentation of peptide antigen via MHC class I (GO:0002474)	7/33	0.000136215	0.00741884	7.33435	65.2851	SEC13;TAPBPL;HLA-A;CALR;SEC24D;B2M;HLA-E
negative regulation of ubiquitin protein ligase activity (GO:1904667)	4/9	0.000175824	0.00940811	21.7251	187.836	RPL5;RPS7;RPL23;RPL11
aerobic electron transport chain (GO:0019646)	10/70	0.000180824	0.00950887	4.55161	39.2257	NDUFS8;NDUFB10;NDUFB5;NDUFS5;NDUFA10;UQCRC1;NDUFS2;SDHC;UQCRC2;COX6B1
monocarboxylic acid metabolic process (GO:0032787)	15/143	0.000186697	0.0096513	3.21184	27.577	MCCC2;GGT5;PDHA1;SLC16A1;MCCC1;ACSF2;LDHB;SCPEP1;BTD;PC;PCCA;BSG;PCCB;VDAC1;PPARD
mitochondrial respiratory chain complex I assembly (GO:0032981)	9/58	0.000199057	0.00986845	5.01181	42.7103	OXA1L;NDUFS8;NDUFB10;NDUFB5;NDUFS5;NDUFA10;NDUFS2;NDUFAF3;ECSIT
NADH dehydrogenase complex assembly (GO:0010257)	9/58	0.000199057	0.00986845	5.01181	42.7103	OXA1L;NDUFS8;NDUFB10;NDUFB5;NDUFS5;NDUFA10;NDUFS2;NDUFAF3;ECSIT
maturation of SSU-rRNA (GO:0030490)	7/35	0.00020152	0.00986845	6.80976	57.9485	RPS14;RPS28;RPS16;NOB1;RPS19;RPS8;MRPS11
mitochondrial ATP synthesis coupled electron transport (GO:0042775)	10/71	0.00020384	0.00986845	4.47676	38.0443	NDUFS8;NDUFB10;NDUFB5;NDUFS5;NDUFA10;UQCRC1;NDUFS2;SDHC;UQCRC2;COX6B1
regulation of mRNA stability (GO:0043488)	15/146	0.000234798	0.0111896	3.1378	26.2219	FASTKD1;HSPB1;ZFP36L1;FXR1;PSMB4;EXOSC4;PSMB5;PSMA1;APEX1;PSME1;IGF2BP1;PABPC1;VIM;RPS27A;UBA52
modulation by symbiont of host process (GO:0044003)	4/10	0.000284766	0.0133621	18.1033	147.792	PGK1;RPS27A;B2M;UBA52
cellular response to antibiotic (GO:0071236)	3/5	0.000429314	0.0193668	40.6835	315.433	MEF2C;RPL23;TP53
leucine catabolic process (GO:0006552)	3/5	0.000429314	0.0193668	40.6835	315.433	MCCC2;IVD;MCCC1
cytoplasmic translational initiation (GO:0002183)	5/19	0.000438134	0.0193668	9.70784	75.0706	EIF4A1;EIF2S3;EIF2D;EIF3D;EIF4B
positive regulation of cellular protein catabolic process (GO:1903364)	5/19	0.000438134	0.0193668	9.70784	75.0706	PCSK9;PTTG1IP;EZR;CTSC;VGLL4
cellular response to oxidative stress (GO:0034599)	13/125	0.000533806	0.0232587	3.17483	23.9238	TMEM161A;GSTP1;TPM1;GPX8;NUDT2;ZFAND1;PTPRK;PRDX1;RPS3;MPV17;PPIA;TP53;PDK2
negative regulation of viral life cycle (GO:1903901)	5/20	0.000567126	0.0243625	9.06018	67.7242	IFITM3;IFITM1;IFITM2;PPIA;LY6E
maturation of SSU-rRNA from tricistronic rRNA transcript (SSU-rRNA, 5.8S rRNA, LSU-rRNA) (GO:0000462)	6/30	0.000578002	0.0244848	6.80155	50.7119	RPS14;RPS16;RPS19;RPS8;MRPS11;RPS21
positive regulation of cellular amide metabolic process (GO:0034250)	10/81	0.000602536	0.0251745	3.84423	28.5025	RBM3;RPS4X;FXR1;RPL5;RACK1;PYM1;RPS27L;EIF3E;VIM;EIF3D
phosphate ion transmembrane transport (GO:0035435)	4/12	0.000633935	0.0261284	13.5761	99.9682	SLC25A3;SLC20A2;SLC25A10;SLC25A11
negative regulation of response to DNA damage stimulus (GO:2001021)	6/31	0.000695312	0.028276	6.52915	47.4745	TMEM161A;DDX39B;RPS3;SNAI2;PTTG1IP;BCL2L1
peptidyl-proline modification (GO:0018208)	6/32	0.000830222	0.0333181	6.27771	44.5329	FKBP10;NTMT1;PPWD1;FKBP7;PPIB;PPIA
positive regulation of signal transduction by p53 class mediator (GO:1901798)	5/22	0.00090794	0.0359638	7.99345	55.9888	RPS7;RPL23;PMAIP1;RPS20;RPL37
actin filament bundle assembly (GO:0051017)	6/33	0.000984446	0.0384944	6.04488	41.8513	LIMA1;CALD1;BAIAP2;EZR;HSP90B1;AIF1L
positive regulation of cell differentiation (GO:0045597)	20/258	0.00101049	0.0390127	2.30644	15.9083	YAP1;WWTR1;IFITM1;MEF2C;TGFB2;TGFB3;PLA2G3;NGF;ATRAID;AGT;LOXL2;ZFP36L1;NEUROD1;GJA1;GLIPR2;MDK;TCF4;CDH15;AAMDC;PPARD
response to reactive oxygen species (GO:0000302)	8/59	0.00112576	0.042516	4.27373	29.0156	HYAL1;GSTP1;STK26;TPM1;RPS3;PTPRK;MPV17;PDK2
antigen processing and presentation of exogenous peptide antigen via MHC class I, TAP-dependent (GO:0002479)	9/73	0.00112911	0.042516	3.83418	26.02	PSMB4;PSMB5;PSMA1;PSME1;HLA-A;CALR;B2M;HLA-E;VAMP3
neutrophil degranulation (GO:0043312)	31/481	0.0011865	0.0441322	1.89984	12.7987	ARHGAP9;CDA;CYFIP1;CSTB;TMEM63A;TMEM179B;GSTP1;MVP;MGST1;PYGL;AGPAT2;SYNGR1;LTA4H;CD58;B2M;S100A11;CTSC;CD55;CTSA;CMTM6;DDOST;DERA;EEF1A1;ERP44;PFKL;PKM;NPC2;PADI2;ALDOC;ALDOA;PPIA
mRNA processing (GO:0006397)	22/300	0.00120164	0.0441566	2.17374	14.6164	CHTOP;PRPF38A;NCBP2;SF3B6;NONO;PPWD1;PRPF40A;CRNKL1;GTF2H5;THOC6;LSM8;LSM7;SNRPD2;DDX39B;RBMX2;CD2BP2;HNRNPC;PABPC1;SRSF5;SRSF6;RBMX;POLR2L
regulation of apoptotic process (GO:0042981)	43/742	0.00129821	0.0471373	1.70403	11.3263	RPL10;HDAC1;GSTP1;IFI6;PCSK9;HSPB1;CIB1;OMA1;HSP90B1;STK3;NEUROD1;CCND2;AIFM1;TCTN3;CASP6;RACK1;RPS3;PMAIP1;BAK1;RPS27A;MEF2C;HSPA5;TGFB3;ANXA5;RPS6;RPS3A;CFLAR;NGF;DUSP6;AGT;THOC6;TNFRSF10D;HIGD2A;NET1;BRMS1;APEX1;STK26;VDAC1;CALR;UBA52;TP53;PPIA;BCL2L1
neutrophil activation involved in immune response (GO:0002283)	31/485	0.00135266	0.0485367	1.8827	12.4365	ARHGAP9;CDA;CYFIP1;CSTB;TMEM63A;TMEM179B;GSTP1;MVP;MGST1;PYGL;AGPAT2;SYNGR1;LTA4H;CD58;B2M;S100A11;CTSC;CD55;CTSA;CMTM6;DDOST;DERA;EEF1A1;ERP44;PFKL;PKM;NPC2;PADI2;ALDOC;ALDOA;PPIA
regulation of keratinocyte proliferation (GO:0010837)	5/24	0.00138141	0.0487962	7.15129	47.0887	MDK;SNAI2;PTPRK;SRSF6;ZFP36L1
gland morphogenesis (GO:0022612)	3/7	0.00142389	0.0487962	20.3397	133.314	TGFB2;TGFB3;EZR
response to host defenses (GO:0052200)	3/7	0.00142389	0.0487962	20.3397	133.314	RPS27A;B2M;UBA52
modulation by symbiont of host defense response (GO:0052031)	3/7	0.00142389	0.0487962	20.3397	133.314	RPS27A;B2M;UBA52
neutrophil mediated immunity (GO:0002446)	31/488	0.00149021	0.0505015	1.87004	12.1718	ARHGAP9;CDA;CYFIP1;CSTB;TMEM63A;TMEM179B;GSTP1;MVP;MGST1;PYGL;AGPAT2;SYNGR1;LTA4H;CD58;B2M;S100A11;CTSC;CD55;CTSA;CMTM6;DDOST;DERA;EEF1A1;ERP44;PFKL;PKM;NPC2;PADI2;ALDOC;ALDOA;PPIA
water-soluble vitamin metabolic process (GO:0006767)	9/76	0.00150748	0.0505254	3.66192	23.7927	MCCC2;BTD;NNMT;PC;PCCA;FLAD1;MCCC1;MTHFD2L;PCCB
regulation of nuclear-transcribed mRNA catabolic process, deadenylation-dependent decay (GO:1900151)	4/15	0.00160488	0.0519823	9.87196	63.5231	CNOT7;PABPC1;TOB1;ZFP36L1
negative regulation of ubiquitin-protein transferase activity (GO:0051444)	4/15	0.00160488	0.0519823	9.87196	63.5231	RPL5;RPS7;RPL23;RPL11
positive regulation of nuclear-transcribed mRNA catabolic process, deadenylation-dependent decay (GO:1900153)	4/15	0.00160488	0.0519823	9.87196	63.5231	CNOT7;PABPC1;TOB1;ZFP36L1
defense response to symbiont (GO:0140546)	12/124	0.00161912	0.0519823	2.92643	18.8049	IFITM3;IFITM1;IFITM2;CNOT7;EXOSC4;DDIT4;IFI6;PMAIP1;ISG15;ABCC9;IFI44L;BCL2L1
COPII vesicle coating (GO:0048208)	8/63	0.00173567	0.0540183	3.96209	25.1845	SEC13;TRAPPC6A;CNIH1;PEF1;TMED2;SEC24D;CTSC;BET1
vesicle coating (GO:0006901)	8/63	0.00173567	0.0540183	3.96209	25.1845	SEC13;TRAPPC6A;CNIH1;PEF1;TMED2;SEC24D;CTSC;BET1
vesicle targeting, rough ER to cis-Golgi (GO:0048207)	8/63	0.00173567	0.0540183	3.96209	25.1845	SEC13;TRAPPC6A;CNIH1;PEF1;TMED2;SEC24D;CTSC;BET1
RNA splicing, via transesterification reactions with bulged adenosine as nucleophile (GO:0000377)	19/251	0.00175805	0.0541622	2.24526	14.2429	PRPF38A;NCBP2;SF3B6;NONO;PPWD1;PRPF40A;CRNKL1;LSM8;LSM7;SNRPD2;DDX39B;RBMX2;CD2BP2;HNRNPC;PABPC1;SRSF5;SRSF6;RBMX;POLR2L
antigen processing and presentation of exogenous peptide antigen via MHC class I (GO:0042590)	9/78	0.0018119	0.0552631	3.55541	22.4467	PSMB4;PSMB5;PSMA1;PSME1;HLA-A;CALR;B2M;HLA-E;VAMP3
regulation of vascular associated smooth muscle cell proliferation (GO:1904705)	6/37	0.00183102	0.0552932	5.26381	33.1771	CDKN1A;GJA1;MEF2C;TGFB3;TPM1;LDLRAP1
negative regulation of cellular protein metabolic process (GO:0032269)	10/94	0.00191805	0.0573533	3.24709	20.3153	FXR1;CSTB;CNOT7;RACK1;IGF2BP1;RPS3;RPL13A;CALR;ATRAID;TOB1
negative regulation of proteolysis involved in cellular protein catabolic process (GO:1903051)	5/26	0.00201552	0.059339	6.46954	40.1556	RPL5;PDCL3;RPS7;RPL23;RPL11
regulation of cellular carbohydrate metabolic process (GO:0010675)	4/16	0.00207988	0.059339	9.04883	55.8805	BCKDK;PDK4;GNB3;PDK2
regulation of intrinsic apoptotic signaling pathway in response to DNA damage (GO:1902229)	4/16	0.00207988	0.059339	9.04883	55.8805	TMEM161A;RPS3;SNAI2;BCL2L1
actin-myosin filament sliding (GO:0033275)	6/38	0.00210971	0.059339	5.09905	31.4163	TPM2;TNNT2;TNNC2;TPM1;TNNI1;VIM
muscle filament sliding (GO:0030049)	6/38	0.00210971	0.059339	5.09905	31.4163	TPM2;TNNT2;TNNC2;TPM1;TNNI1;VIM
negative regulation of ubiquitin-dependent protein catabolic process (GO:2000059)	6/38	0.00210971	0.059339	5.09905	31.4163	RPL5;PDCL3;RPS7;RPL23;RPL11;EIF3H
regulation of acetyl-CoA biosynthetic process from pyruvate (GO:0010510)	3/8	0.00221791	0.059339	16.2709	99.4344	GSTZ1;PDK4;PDK2
antigen processing and presentation of exogenous peptide antigen via MHC class I, TAP-independent (GO:0002480)	3/8	0.00221791	0.059339	16.2709	99.4344	HLA-A;B2M;HLA-E
regulation of acyl-CoA biosynthetic process (GO:0050812)	3/8	0.00221791	0.059339	16.2709	99.4344	GSTZ1;PDK4;PDK2
cellular response to UV-B (GO:0071493)	3/8	0.00221791	0.059339	16.2709	99.4344	MFAP4;CDKN1A;HYAL1
ribosome disassembly (GO:0032790)	3/8	0.00221791	0.059339	16.2709	99.4344	EIF2D;MTIF2;MRRF
short-chain fatty acid catabolic process (GO:0019626)	3/8	0.00221791	0.059339	16.2709	99.4344	PCCA;PCCB;PCK2
mitochondrial electron transport, NADH to ubiquinone (GO:0006120)	6/39	0.00241925	0.0641628	4.94427	29.7858	NDUFS8;NDUFB10;NDUFB5;NDUFS5;NDUFA10;NDUFS2
regulation of viral genome replication (GO:0045069)	8/67	0.00258102	0.0666391	3.69271	22.0069	IFITM3;IFITM1;IFITM2;CNOT7;ISG15;TMEM39A;PABPC1;PPIA
negative regulation of apoptotic process (GO:0043066)	30/485	0.00262426	0.0666391	1.81521	10.7877	YAP1;RPL10;HDAC1;GSTP1;IFI6;PLA2G3;HSPB1;CIB1;HSP90B1;RNF213;CCND2;MDK;PDK4;RPS27A;MEF2C;HSPA5;TGFB3;ANXA5;RPS3A;CFLAR;NGF;THOC6;TNFRSF10D;HIGD2A;SNAI2;VDAC1;UBA52;TP53;LAMTOR5;BCL2L1
ruffle organization (GO:0031529)	4/17	0.00264372	0.0666391	8.35233	49.5758	CYFIP1;LIMA1;TPM1;AIF1L
negative regulation of vascular associated smooth muscle cell proliferation (GO:1904706)	4/17	0.00264372	0.0666391	8.35233	49.5758	CDKN1A;MEF2C;TGFB3;TPM1
negative regulation of viral entry into host cell (GO:0046597)	4/17	0.00264372	0.0666391	8.35233	49.5758	IFITM3;IFITM1;IFITM2;LY6E
phosphate ion transport (GO:0006817)	4/17	0.00264372	0.0666391	8.35233	49.5758	SLC25A3;SLC20A2;SLC25A10;SLC25A11
cellular amide metabolic process (GO:0043603)	11/115	0.00273347	0.0683368	2.88601	17.0338	MCCC2;BTD;NNMT;PC;ABHD4;PCCA;MCCC1;MTHFD2L;PCCB;ACOT13;ACSF2
positive regulation of intrinsic apoptotic signaling pathway (GO:2001244)	6/40	0.00276172	0.0684816	4.7986	28.2729	RPS7;RACK1;RPS3;PMAIP1;TP53;BCL2L1
defense response to virus (GO:0051607)	12/133	0.00292095	0.0718461	2.70749	15.8005	IFITM3;IFITM1;IFITM2;CNOT7;EXOSC4;DDIT4;IFI6;PMAIP1;ISG15;ABCC9;IFI44L;BCL2L1
striated muscle contraction (GO:0006941)	7/54	0.00295524	0.0721078	4.05288	23.6047	CHRNA1;TNNT2;TNNC2;TPM1;TNNI1;ALDOA;KLHL41
hexose metabolic process (GO:0019318)	6/41	0.00313922	0.0759891	4.66126	26.8665	AKR1A1;ALDOC;GALM;OMA1;ALDOA;PPARD
ATF6-mediated unfolded protein response (GO:0036500)	3/9	0.00323897	0.0759911	13.5584	77.7234	HSPA5;CALR;HSP90B1
regulation of skeletal muscle cell differentiation (GO:2001014)	3/9	0.00323897	0.0759911	13.5584	77.7234	MEF2C;UQCC2;KLHL41
fructose 1,6-bisphosphate metabolic process (GO:0030388)	3/9	0.00323897	0.0759911	13.5584	77.7234	PFKL;ALDOC;ALDOA
L-phenylalanine metabolic process (GO:0006558)	3/9	0.00323897	0.0759911	13.5584	77.7234	GSTZ1;PCBD1;FAH
protein targeting to mitochondrion (GO:0006626)	7/55	0.00328407	0.0763436	3.96823	22.693	TIMM8B;IMMP2L;SAMM50;AIFM1;PMPCB;DNAJC15;TOMM20
regulation of cellular protein catabolic process (GO:1903362)	4/18	0.00330405	0.0763436	7.75533	44.3032	PTTG1IP;EZR;ATRAID;VGLL4
COPII-coated vesicle budding (GO:0090114)	8/70	0.00340343	0.0774661	3.51348	19.967	SEC13;TRAPPC6A;CNIH1;PEF1;TMED2;SEC24D;CTSC;BET1
fatty acid catabolic process (GO:0009062)	8/70	0.00340343	0.0774661	3.51348	19.967	HADHB;ACAA2;BDH2;ECHS1;PCCA;PCCB;PEX2;PPARD
intrinsic apoptotic signaling pathway (GO:0097193)	10/102	0.00350723	0.0791199	2.9635	16.7525	CDKN1A;AIFM1;IFI6;PMAIP1;ATP2A1;BAK1;TP53;PDK2;PPM1F;BCL2L1
regulation of ubiquitin-dependent protein catabolic process (GO:2000058)	6/42	0.00355391	0.0791199	4.53154	25.5566	RPL5;PDCL3;CAV3;RPS7;RPL23;RPL11
positive regulation of epithelial to mesenchymal transition (GO:0010718)	6/42	0.00355391	0.0791199	4.53154	25.5566	WWTR1;TGFB2;GLIPR2;MDK;TGFB3;LOXL2
mitochondrial transport (GO:0006839)	7/56	0.00364008	0.0804511	3.88705	21.8287	TIMM8B;OXA1L;PMAIP1;BAK1;TOMM20;SLC25A13;BCL2L1
positive regulation of apoptotic process (GO:0043065)	21/310	0.00394613	0.0865877	1.99193	11.0254	TGFB2;TGFB3;RPS6;PCSK9;OMA1;NGF;DUSP6;STK3;NET1;NEUROD1;BRMS1;AIFM1;TCTN3;DLC1;RACK1;RPS3;PMAIP1;BAK1;RPS27A;TP53;UBA52
apoptotic process (GO:0006915)	17/231	0.00398922	0.0866965	2.1737	12.0078	IFI6;NUDT2;CIB1;ATP2A1;CFLAR;STK3;FXR1;AIFM1;CASP6;DLC1;DDIT4;PMAIP1;VDAC1;BAK1;PPIA;PPARD;BCL2L1
myofibril assembly (GO:0030239)	6/43	0.00400794	0.0866965	4.40884	24.3345	PDGFRB;CSRP2;TNNT2;TPM1;CFLAR;KLHL41
regulation of endoplasmic reticulum unfolded protein response (GO:1900101)	3/10	0.00450506	0.0934723	11.6209	62.7823	HSPA5;RACK1;BAK1
regulation of epithelial cell apoptotic process (GO:1904035)	3/10	0.00450506	0.0934723	11.6209	62.7823	YAP1;MDK;ZFP36L1
fatty acid beta-oxidation using acyl-CoA dehydrogenase (GO:0033539)	3/10	0.00450506	0.0934723	11.6209	62.7823	GCDH;IVD;ETFA
formation of translation preinitiation complex (GO:0001731)	3/10	0.00450506	0.0934723	11.6209	62.7823	EIF2S3;EIF2D;EIF4B
modification-dependent macromolecule catabolic process (GO:0043632)	3/10	0.00450506	0.0934723	11.6209	62.7823	ISG15;RPS27A;UBA52
peptidyl-amino acid modification (GO:0018193)	3/10	0.00450506	0.0934723	11.6209	62.7823	FKBP10;METAP1D;FKBP7
mRNA splicing, via spliceosome (GO:0000398)	19/274	0.00463506	0.0955198	2.04028	10.9647	PRPF38A;NCBP2;SF3B6;NONO;PPWD1;PRPF40A;CRNKL1;LSM8;LSM7;SNRPD2;DDX39B;RBMX2;CD2BP2;HNRNPC;PABPC1;SRSF5;SRSF6;RBMX;POLR2L
negative regulation of translation (GO:0017148)	9/90	0.00481514	0.098565	3.02679	16.1509	FXR1;CNOT7;RACK1;IGF2BP1;RPS3;RPL13A;EIF3E;CALR;TOB1
fatty acid oxidation (GO:0019395)	7/59	0.00488535	0.0993354	3.66222	19.4886	HADHB;ACAA2;BDH2;ECHS1;PEX2;ADH5;PPARD
regulation of fibroblast proliferation (GO:0048145)	6/46	0.00562784	0.113675	4.07754	21.1218	CDKN1A;GSTP1;S100A6;PEX2;TP53;AGT
actin filament bundle organization (GO:0061572)	5/33	0.00592186	0.11717	4.85039	24.8782	LIMA1;CALD1;BAIAP2;EZR;AIF1L
regulation of mitochondrial translation (GO:0070129)	4/21	0.00593676	0.11717	6.38575	32.7371	RPUSD4;MRPS27;UQCC2;MTG1
regulation of ubiquitin protein ligase activity (GO:1904666)	4/21	0.00593676	0.11717	6.38575	32.7371	RPL5;RPS7;RPL23;RPL11
regulation of heart contraction (GO:0008016)	9/93	0.00597045	0.11717	2.91824	14.9441	TGFB2;CAV3;TNNT2;TPM1;HRC;ATP2A1;ABCC9;SRI;AGT
response to endoplasmic reticulum stress (GO:0034976)	10/110	0.00599806	0.11717	2.72528	13.9434	RCN3;ERP44;HSPA5;AIFM1;TMX1;ATP2A1;BAK1;TP53;PDIA4;HSP90B1
mitochondrial protein processing (GO:0034982)	3/11	0.00603138	0.11717	10.1677	51.965	IMMP2L;PMPCB;OMA1
cellular response to UV (GO:0034644)	8/77	0.00610761	0.1179	3.15589	16.0894	MFAP4;CDKN1A;TMEM161A;HYAL1;ERCC1;PTPRK;BAK1;TP53
regulation of cellular metabolic process (GO:0031323)	6/47	0.00626102	0.120101	3.97788	20.1814	BTN2A2;NPC2;PDK4;GNB3;MPV17;PDK2
positive regulation of macromolecule biosynthetic process (GO:0010557)	11/129	0.00654628	0.124789	2.54175	12.7821	PDGFRB;FXR1;RBM3;RPS4X;RPL5;TGFB2;PYM1;RPS27L;EIF3E;VIM;EIF3D
endoplasmic reticulum to Golgi vesicle-mediated transport (GO:0006888)	14/185	0.00672116	0.12695	2.23567	11.1839	SEC13;KDELR1;PEF1;YIF1A;TRAPPC6A;CNIH1;LMAN2;TMED2;TMED1;SEC24D;CNIH4;CTSC;CD55;BET1
regulation of glucose metabolic process (GO:0010906)	5/34	0.00674291	0.12695	4.68289	23.411	BCKDK;PDK4;PMAIP1;GNB3;PDK2
cellular response to hypoxia (GO:0071456)	11/131	0.00732699	0.1371	2.49912	12.2862	PSMB4;ACAA2;PSMB5;PSMA1;PSME1;PGK1;PMAIP1;RPS27A;TP53;UBA52;ZFP36L1
protein secretion (GO:0009306)	7/64	0.00763818	0.140381	3.34011	16.2817	RCN3;NEUROD1;TMEM167A;RAB13;TVP23B;WLS;PDIA4
regulation of cellular ketone metabolic process (GO:0010565)	7/64	0.00763818	0.140381	3.34011	16.2817	NQO1;PSMB4;PSMB5;PSMA1;PDK4;PSME1;PDK2
regulation of blood circulation (GO:1903522)	5/35	0.0076404	0.140381	4.52656	22.0639	CAV3;TNNT2;TPM1;SRI;AGT
regulation of muscle system process (GO:0090257)	3/12	0.00783054	0.142162	9.03751	43.8294	TNNC2;TPM1;SRI
nonribosomal peptide biosynthetic process (GO:0019184)	3/12	0.00783054	0.142162	9.03751	43.8294	BDH2;GSS;MGST2
cellular response to type I interferon (GO:0071357)	7/65	0.00830351	0.148975	3.28235	15.726	IFITM3;IFITM1;IFITM2;IFI6;ISG15;HLA-A;HLA-E
type I interferon signaling pathway (GO:0060337)	7/65	0.00830351	0.148975	3.28235	15.726	IFITM3;IFITM1;IFITM2;IFI6;ISG15;HLA-A;HLA-E
intrinsic apoptotic signaling pathway by p53 class mediator (GO:0072332)	5/36	0.0086177	0.153708	4.38032	20.8238	DDIT4;RPS27L;PMAIP1;TP53;PDK2
peptide metabolic process (GO:0006518)	8/83	0.0095138	0.168704	2.90251	13.5112	GSTM4;GSTZ1;GSTK1;SPCS3;ETHE1;GSTP1;LTA4H;SEC11A
negative regulation of cell population proliferation (GO:0008285)	23/379	0.00970881	0.171167	1.76991	8.20303	IFITM1;CDKN1A;TGFB2;TGFB3;GSTP1;HMGA1;CIB1;PEX2;PTPRK;NGF;SSTR2;NUDT6;ATRAID;TOB1;CNOT7;RBBP4;DLC1;HES1;BRD7;B2M;TP53;S100A11;VGLL4
response to UV-B (GO:0010224)	3/13	0.00991273	0.172765	8.13333	37.5267	MFAP4;CDKN1A;HYAL1
positive regulation of nuclear-transcribed mRNA poly(A) tail shortening (GO:0060213)	3/13	0.00991273	0.172765	8.13333	37.5267	CNOT7;PABPC1;TOB1
epithelial cell differentiation (GO:0030855)	9/101	0.0101006	0.174684	2.66337	12.2386	GSTK1;BDH2;PTER;CASP6;HDAC1;PGK1;VDAC1;ALDOC;PCK2
mitochondrion organization (GO:0007005)	13/175	0.0102107	0.174684	2.18922	10.0361	TIMM8B;ATP2A1;OMA1;TFB1M;TOMM20;THG1L;HIGD2A;OXA1L;IMMP2L;SAMM50;AIFM1;MPV17;BCL2L1
protein homotetramerization (GO:0051289)	6/52	0.0102234	0.174684	3.54458	16.2451	ACOT13;ALDOA;B2M;CBR4;THG1L;CRYZ
positive regulation of cysteine-type endopeptidase activity involved in apoptotic process (GO:0043280)	10/119	0.010252	0.174684	2.49909	11.4465	AIFM1;DLC1;RACK1;RPS3;PMAIP1;RPS27L;CFLAR;NGF;F3;PPM1F
IRE1-mediated unfolded protein response (GO:0036498)	6/53	0.0111899	0.183687	3.46899	15.5853	HSPA5;FKBP14;SSR1;WIPI1;PDIA6;YIF1A
cellular response to starvation (GO:0009267)	12/158	0.0112806	0.183687	2.24096	10.0499	CDKN1A;SEC13;ATP6V0E1;HSPA5;STK26;PDK4;MLST8;PMAIP1;PCSK9;WIPI1;TP53;LAMTOR5
protein homooligomerization (GO:0051260)	10/121	0.0114497	0.183687	2.4538	10.968	RNF213;NINJ1;ACOT13;ALDOA;B2M;RBMX;CLYBL;CBR4;THG1L;CRYZ
negative regulation of cellular amide metabolic process (GO:0034249)	8/86	0.0116696	0.183687	2.79044	12.4196	FXR1;CNOT7;RACK1;IGF2BP1;RPS3;RPL13A;CALR;TOB1
protein processing involved in protein targeting to mitochondrion (GO:0006627)	2/5	0.0118452	0.183687	18.0552	80.09	IMMP2L;PMPCB
bone marrow development (GO:0048539)	2/5	0.0118452	0.183687	18.0552	80.09	LRRC17;TP53
regulation of mRNA binding (GO:1902415)	2/5	0.0118452	0.183687	18.0552	80.09	EIF3E;EIF3D
erythrose 4-phosphate/phosphoenolpyruvate family amino acid catabolic process (GO:1902222)	2/5	0.0118452	0.183687	18.0552	80.09	GSTZ1;FAH
fructose catabolic process (GO:0006001)	2/5	0.0118452	0.183687	18.0552	80.09	TKFC;GLYCTK
fructose catabolic process to hydroxyacetone phosphate and glyceraldehyde-3-phosphate (GO:0061624)	2/5	0.0118452	0.183687	18.0552	80.09	TKFC;GLYCTK
salivary gland development (GO:0007431)	2/5	0.0118452	0.183687	18.0552	80.09	TGFB2;TGFB3
salivary gland morphogenesis (GO:0007435)	2/5	0.0118452	0.183687	18.0552	80.09	TGFB2;TGFB3
L-phenylalanine catabolic process (GO:0006559)	2/5	0.0118452	0.183687	18.0552	80.09	GSTZ1;FAH
sulfide oxidation (GO:0019418)	2/5	0.0118452	0.183687	18.0552	80.09	ETHE1;SLC25A10
sulfide oxidation, using sulfide:quinone oxidoreductase (GO:0070221)	2/5	0.0118452	0.183687	18.0552	80.09	ETHE1;SLC25A10
negative regulation of macrophage cytokine production (GO:0010936)	2/5	0.0118452	0.183687	18.0552	80.09	TGFB2;TGFB3
oxaloacetate transport (GO:0015729)	2/5	0.0118452	0.183687	18.0552	80.09	SLC25A10;SLC25A11
regulation of cellular amino acid metabolic process (GO:0006521)	6/54	0.0122192	0.183687	3.39654	14.9609	BCKDK;NQO1;PSMB4;PSMB5;PSMA1;PSME1
quinone biosynthetic process (GO:1901663)	3/14	0.012286	0.183687	7.39356	32.5265	FDXR;PDSS2;COQ9
antigen processing and presentation of endogenous peptide antigen (GO:0002483)	3/14	0.012286	0.183687	7.39356	32.5265	HLA-A;B2M;HLA-E
C4-dicarboxylate transport (GO:0015740)	3/14	0.012286	0.183687	7.39356	32.5265	SLC25A10;SLC25A11;SLC25A13

## Sheet: Cluster2
Additional file 1: Table S4: Expression pattern clustering over the differentiation time course - GO term enrichment.
Term	Overlap	P.value	Adjusted.P.value	Odds.Ratio	Combined.Score	Genes
mitochondrial translation (GO:0032543)	64/105	1.58955e-51	4.71144e-48	26.0686	3049.2	MRPS17;MRPS15;MRPS16;FASTKD2;MRPS14;MRPS12;MRPL38;MRPL39;MRPS10;MRPL36;MRPL37;MRPL34;MRPL35;MRPL32;MRPL4;MRPL3;MRPL2;MRPL1;MRPL40;MRPL9;CHCHD1;EARS2;MRPS28;TSFM;MRPS24;MRPS22;MRPS23;MRPS2;MRPL47;MRPL48;MRPS7;QRSL1;MRPL46;MRPS5;MRPS18C;TUFM;MRPL52;MRPL50;MRPS9;MRPL51;AURKAIP1;MRPL18;MRPL19;MRPL16;MRPS31;MRPL17;MRPL14;MRPL15;MRPS30;MRPL13;MRPL57;MRPL54;MRPL20;PTCD3;MRPL27;GATC;MRPL28;GATB;ERAL1;MRP…
mitochondrial translational elongation (GO:0070125)	59/89	9.06011e-51	1.34271e-47	32.7174	3769.96	MRPS17;MRPS15;MRPS16;MRPS14;MRPS12;MRPL38;MRPL39;MRPS10;MRPL36;MRPL37;MRPL34;MRPL35;MRPL32;MRPL4;MRPL3;MRPL2;MRPL1;MRPL40;MRPL9;CHCHD1;MRPS28;TSFM;MRPS24;MRPS22;MRPS23;MRPS2;MRPL47;MRPL48;MRPS7;MRPL46;MRPS5;MRPS18C;TUFM;MRPL52;MRPL50;MRPS9;MRPL51;AURKAIP1;MRPL18;MRPL19;MRPL16;MRPS31;MRPL17;MRPL14;MRPL15;MRPS30;MRPL13;MRPL57;MRPL54;MRPL20;PTCD3;MRPL27;MRPL28;ERAL1;MRPL23;MRPL24;MRPL21;MRPL22;MRPL30
translational termination (GO:0006415)	60/96	2.59995e-49	2.56875e-46	27.7423	3103.57	MRPS17;MRPS15;MRPS16;MRPS14;MRPS12;MRPL38;MRPL39;MRPS10;MRPL36;MRPL37;MRPL34;MRPL35;MRPL32;MRPL4;MRPL3;TRMT112;MRPL2;MRPL1;MRPL40;MRPL9;CHCHD1;MRPS28;MRPS24;MRPS22;MRPS23;MRPS2;MRPL47;MRPL48;MRPS7;MRPL46;MRPS5;MRPS18C;MRPL52;MRPL50;MRPS9;MRPL51;ETF1;AURKAIP1;MRPL18;MRPL19;MRPL16;MRPS31;MRPL17;MRPL14;MRPL15;MRPS30;MRPL13;MRPL57;MRPL54;MRPL20;PTCD3;MRPL27;MRPL28;ERAL1;MRPL23;MRPL24;MRPL21;MRPL22;MR…
mitochondrial translational termination (GO:0070126)	57/89	8.66079e-48	6.41764e-45	29.5773	3205.15	MRPS17;MRPS15;MRPS16;MRPS14;MRPS12;MRPL38;MRPL39;MRPS10;MRPL36;MRPL37;MRPL34;MRPL35;MRPL32;MRPL4;MRPL3;MRPL2;MRPL1;MRPL40;MRPL9;CHCHD1;MRPS28;MRPS24;MRPS22;MRPS23;MRPS2;MRPL47;MRPL48;MRPS7;MRPL46;MRPS5;MRPS18C;MRPL52;MRPL50;MRPS9;MRPL51;AURKAIP1;MRPL18;MRPL19;MRPL16;MRPS31;MRPL17;MRPL14;MRPL15;MRPS30;MRPL13;MRPL57;MRPL54;MRPL20;PTCD3;MRPL27;MRPL28;ERAL1;MRPL23;MRPL24;MRPL21;MRPL22;MRPL30
translational elongation (GO:0006414)	59/104	5.30951e-45	3.14748e-42	21.7942	2221.85	MRPS17;MRPS15;MRPS16;MRPS14;MRPS12;MRPL38;MRPL39;MRPS10;MRPL36;MRPL37;MRPL34;MRPL35;MRPL32;MRPL4;MRPL3;MRPL2;MRPL1;MRPL40;MRPL9;CHCHD1;MRPS28;TSFM;MRPS24;MRPS22;MRPS23;MRPS2;MRPL47;MRPL48;MRPS7;MRPL46;MRPS5;MRPS18C;TUFM;MRPL52;MRPL50;MRPS9;MRPL51;AURKAIP1;MRPL18;MRPL19;MRPL16;MRPS31;MRPL17;MRPL14;MRPL15;MRPS30;MRPL13;MRPL57;MRPL54;MRPL20;PTCD3;MRPL27;MRPL28;ERAL1;MRPL23;MRPL24;MRPL21;MRPL22;MRPL30
ribosome biogenesis (GO:0042254)	65/192	3.67604e-32	1.81596e-29	8.51575	616.378	LTV1;POP5;DDX47;PAK1IP1;WDR3;MRPL36;NOC2L;WDR46;RPS15;FBL;RPL35;RPL38;RRP12;UTP14A;EIF2A;METTL17;UTP11;PIH1D1;TEX10;GTF3A;WDR74;DDX10;IMP4;UTP18;EBNA1BP2;DKC1;MRTO4;SBDS;RPL27;NIP7;HEATR1;NOLC1;SNU13;MALSU1;RPF2;RPF1;RRP7A;EXOSC7;EXOSC5;EXOSC9;PES1;EXOSC8;RRS1;EXOSC3;LYAR;DCAF13;EXOSC1;NOP56;NOP58;NPM1;NOP16;UTP4;KRR1;DDX31;WDR12;MRPL22;TBL3;EIF6;LAS1L;ESF1;NOL11;ABCE1;RAN;RPL26L1;MPHOSPH6
DNA-dependent DNA replication (GO:0006261)	50/129	3.52001e-28	1.49047e-25	10.4186	658.598	MCM7;GMNN;MCM10;PSMD8;PSMD7;RFC5;RFC3;RFC4;RFC2;TWNK;PSMA5;PSMA3;DBF4;PSMA4;POLG2;PSME3;MCM3;MCM4;MCM5;MCM6;PSMD12;PSMD11;PRIM1;DDX21;POLD3;PSMB6;ORC6;CDC45;PSMB2;PSMB3;ORC3;POLD2;PSMB1;GINS1;GINS2;MGME1;GINS3;GINS4;RPA2;CDC6;NOC3L;POLA2;PSMC6;PSMC3;PSMC4;PSMC1;RPA3;CDK2;POLE3;SSBP1
DNA metabolic process (GO:0006259)	73/277	4.23127e-28	1.56768e-25	5.97197	376.412	TOP2A;MCM7;GMNN;NUDT1;HMGB2;HMGB3;MCM10;PARK7;HMGB1;SUMO1;CHEK1;KPNA2;NUDT15;RFC5;HELLS;RFC3;RFC4;PARP1;LIG1;PARP2;RFC2;SETMAR;CHD1L;GLRX2;TSN;SUPV3L1;NEIL3;RAD51C;DBF4;MSH2;UBE2V2;MCM3;MCM4;MCM5;MCM6;TOP1;DCTPP1;ASF1A;DNMT1;PCNA;RNASEH2A;PRKDC;PRIM1;DDX21;POLD3;ORC6;RNASEH1;CDC45;ORC3;POLD2;RBBP8;BARD1;MBD4;XRCC6;NPM1;XRCC5;FANCL;PTGES3;CNBP;RPA2;CDC6;NOC3L;FANCG;POLA2;TDP1;RPA3;UBE2T;CDK2;POLE3…
rRNA processing (GO:0006364)	56/173	9.74636e-27	3.2098e-24	7.90462	473.431	POP5;DDX47;WDR3;NAT10;WDR46;RPS15;FBL;MRPL1;RPL35;RPL38;RRP12;UTP14A;UTP11;PIH1D1;TEX10;WDR74;DDX10;IMP4;UTP18;EBNA1BP2;NSA2;DKC1;MRTO4;NHP2;SBDS;RPL27;PRKDC;NOP2;HEATR1;MAK16;NOLC1;SNU13;RPF1;RRP7A;EXOSC7;EXOSC5;EXOSC9;PES1;EXOSC8;EXOSC3;LYAR;DCAF13;EXOSC1;NOP56;NOP58;UTP4;KRR1;WDR12;RSL1D1;TBL3;LSM6;EIF6;LAS1L;ESF1;NOL11;MPHOSPH6
cellular macromolecule biosynthetic process (GO:0034645)	75/314	6.84925e-26	2.03012e-23	5.23661	303.425	MRPS17;MRPS15;MRPS16;MCM7;MRPS14;MRPS12;MRPL36;MCM10;MRPL37;MRPL34;PWP1;MRPL35;MRPL32;RPS15;MRPL3;CHEK1;RPL35;RPL38;MRPL9;RFC5;TSFM;RFC3;RFC4;RFC2;MRPS7;MRPS5;MRPS18C;TUFM;MRPL52;MRPL51;DBF4;GRWD1;MCM3;MCM4;RPL27;MCM5;MCM6;TOP1;PTMA;RHNO1;SET;RNASEH2A;MRPL18;MRPL13;POLD3;ORC6;CDC45;ORC3;POLD2;POLR2D;POLR2E;RBBP8;POLR2F;POLR2H;POLR2I;POLR2J;POLR2K;ABCF1;BARD1;MRPL27;MRPL28;RPA2;CDC6;MRPL23;MRPL24;…
mitotic spindle organization (GO:0007052)	49/157	9.20136e-23	2.47935e-20	7.45046	378.037	INTS13;ZWILCH;BCCIP;CDC20;CHEK2;RCC1;SPDL1;DLGAP5;NUDC;RANGAP1;TUBG1;SGO1;WRAP73;KIFC1;SBDS;BIRC5;KIF2C;ITGB3BP;SEH1L;CDCA8;AAAS;AURKB;NSL1;SKA2;AURKA;CCNB1;DSN1;BUB3;BUB1;CENPU;PLK1;NDC80;ZWINT;MZT1;TPX2;CENPF;PRC1;KIF4A;CENPK;CENPM;CENPN;B9D2;CENPO;CENPP;CENPQ;RAN;SPC24;MAD2L1;NUP37
microtubule cytoskeleton organization involved in mitosis (GO:1902850)	44/128	1.78547e-22	4.41011e-20	8.57509	429.416	INTS13;SEH1L;ZWILCH;BCCIP;CDCA8;AURKB;NSL1;SKA2;AURKA;CDC20;CCNB1;DSN1;NUSAP1;RCC1;SPDL1;BUB3;BUB1;DLGAP5;CENPU;NUDC;PLK1;RANGAP1;TUBG1;NDC80;ZWINT;SGO1;CENPF;ESPL1;KIF4A;CENPK;SBDS;BIRC5;CENPM;KIF2C;CENPN;B9D2;CENPO;CENPP;CENPQ;ITGB3BP;RAN;SPC24;MAD2L1;NUP37
mRNA splicing, via spliceosome (GO:0000398)	64/274	1.05835e-21	2.41303e-19	5.04376	243.601	DDX46;DDX41;SYNCRIP;SNRPD1;RSRC1;MAGOH;SNRPD3;CTNNBL1;PRMT5;BUD31;ZCRB1;WDR77;DDX39A;CLNS1A;GEMIN4;SNRPG;PPIE;SRSF3;GEMIN6;PPIH;SNRPE;SNRPA1;HNRNPH3;SNRPF;SNRPC;SRSF7;SNRPA;SNRPB;CSTF3;CSTF2;CWF19L2;SNU13;TGS1;TRA2B;POLR2D;POLR2E;POLR2F;SNRPB2;POLR2H;HNRNPA1;POLR2I;DCPS;SRSF10;POLR2J;POLR2K;SF3A3;HSPA8;PPIL1;CPSF3;MAGOHB;LSM5;LSM3;U2SURP;SRPK1;LSM2;HNRNPM;SNRNP40;PHF5A;LSM6;HNRNPF;HNRNPA2B1;RNPS1…
translation (GO:0006412)	56/214	1.15043e-21	2.43562e-19	5.84059	281.599	MRPS17;MRPS15;MRPS16;FASTKD2;MRPS14;MRPS12;MRPL36;MRPL37;MRPL34;MRPL35;MRPL32;RPS15;TRMT112;MRPL3;MRPL2;RPL35;RPL38;MRPL9;MRPS28;TSFM;MRPS24;MRPS2;DARS2;MRPL47;MRPS7;QRSL1;MRPS5;MRPS18C;TUFM;MRPL52;MRPL51;PPA1;RPL27;ETF1;MRPL18;MRPL16;MRPL13;MRPL57;ABCF1;PTCD3;RWDD1;MRPL27;TMA7;GATC;MRPL28;GATB;MRPL23;MRPL24;AIMP1;AIMP2;COPS5;DRG1;FARSA;ABCE1;RPL26L1;FARSB
rRNA metabolic process (GO:0016072)	47/162	2.09042e-20	4.13067e-18	6.69709	303.474	POP5;DDX47;WDR3;HEATR1;NOLC1;SNU13;WDR46;RPF1;RPS15;RRP7A;EXOSC7;FBL;EXOSC5;EXOSC9;PES1;EXOSC8;RPL35;RPL38;RRP12;EXOSC3;LYAR;UTP14A;DCAF13;EXOSC1;NOP56;NOP58;UTP11;NIFK;UTP4;KRR1;PIH1D1;TEX10;WDR74;DDX10;IMP4;WDR12;UTP18;EBNA1BP2;TBL3;LAS1L;DKC1;MRTO4;SBDS;ESF1;RPL27;NOL11;MPHOSPH6
ribosomal large subunit biogenesis (GO:0042273)	28/57	9.66126e-20	1.78975e-17	15.6339	684.508	PAK1IP1;NIP7;MAK16;NOP2;SNU13;MALSU1;NOC2L;RPF2;RPF1;MRPL20;MRPL1;PES1;RRS1;BRIX1;NPM1;NOP16;GTF3A;WDR74;WDR12;NLE1;RSL1D1;EBNA1BP2;NSA2;EIF6;LAS1L;MRTO4;NHP2;RPL26L1
RNA splicing, via transesterification reactions with bulged adenosine as nucleophile (GO:0000377)	57/251	7.57735e-19	1.32113e-16	4.83664	201.804	DDX46;DDX41;SYNCRIP;SNRPD1;RSRC1;MAGOH;SNRPD3;CTNNBL1;BUD31;ZCRB1;DDX39A;SNRPG;PPIE;SRSF3;GEMIN6;PPIH;SNRPE;SNRPA1;HNRNPH3;SNRPF;SNRPC;SRSF7;SNRPA;SNRPB;CSTF3;CSTF2;CWF19L2;SNU13;TRA2B;POLR2D;POLR2E;POLR2F;SNRPB2;POLR2H;HNRNPA1;POLR2I;SRSF10;POLR2J;POLR2K;SF3A3;HSPA8;PPIL1;CPSF3;MAGOHB;LSM5;LSM3;U2SURP;LSM2;HNRNPM;SNRNP40;PHF5A;LSM6;HNRNPF;HNRNPA2B1;RNPS1;PRPF31;SNRNP48
ncRNA processing (GO:0034470)	50/201	1.82723e-18	3.00884e-16	5.42982	221.774	POP5;POP7;DDX47;RPP30;WDR3;WDR46;RPS15;FBL;RPL35;RPL38;RRP12;UTP14A;UTP11;PIH1D1;TEX10;WDR74;DDX10;IMP4;UTP18;EBNA1BP2;DKC1;MRTO4;SBDS;RPL27;HEATR1;NOLC1;SNU13;RPF1;RRP7A;EXOSC7;EXOSC5;EXOSC9;PES1;EXOSC8;EXOSC3;LYAR;EXOSC1;DCAF13;NOP56;NOP58;SSB;UTP4;KRR1;WDR12;TBL3;LAS1L;HNRNPA2B1;ESF1;NOL11;MPHOSPH6
anaphase-promoting complex-dependent catabolic process (GO:0031145)	32/84	3.00454e-18	4.68709e-16	9.98669	402.927	PSMD12;ANAPC15;PSMD11;ANAPC10;AURKB;AURKA;CDC20;PSMD8;PSMB6;CCNB1;PSMD7;PTTG1;PSMB2;PSMB3;CDC26;PSMB1;BUB3;UBE2C;PLK1;PSMA5;PSMA3;PSMA4;PSMC6;PSMC3;PSMC4;PSME3;PSMC1;CDK2;CDK1;ANAPC5;ANAPC1;MAD2L1
mitotic sister chromatid segregation (GO:0000070)	35/102	3.98885e-18	5.91147e-16	8.49277	340.246	SEH1L;SET;CDCA5;CDCA8;NCAPG;SMC4;NSL1;SMC2;CCNB1;DSN1;NUSAP1;RRS1;SPDL1;DLGAP5;NUDC;SPAG5;NCAPH2;PLK1;KIF22;TUBG1;KNSTRN;NDC80;ZWINT;SGO1;WRAP73;PSRC1;ESPL1;KIFC1;PRC1;CENPK;CDK1;KIF2C;NCAPD2;NCAPD3;RAN
mRNA processing (GO:0006397)	61/300	1.41008e-17	1.99023e-15	4.2062	163.202	DDX46;CCNH;DDX41;SYNCRIP;SNRPD1;RSRC1;MAGOH;SNRPD3;CTNNBL1;BUD31;THOC1;ZCRB1;DDX39A;SNRPG;PPIE;SRSF3;GEMIN6;PPIH;SNRPE;SNRPA1;HNRNPH3;SNRPF;AURKAIP1;SNRPC;SRSF7;SNRPA;SNRPB;CSTF3;CSTF2;CWF19L2;SNU13;TBRG4;TRA2B;POLR2D;POLR2E;POLR2F;SNRPB2;POLR2H;HNRNPA1;POLR2I;SRSF10;POLR2J;POLR2K;SF3A3;HSPA8;PPIL1;CPSF3;MAGOHB;LSM5;LSM3;U2SURP;LSM2;HNRNPM;SNRNP40;PHF5A;LSM6;HNRNPF;HNRNPA2B1;RNPS1;PRPF31;SNRNP48
gene expression (GO:0010467)	67/356	2.39194e-17	3.2226e-15	3.83074	146.609	MRPS17;MRPS15;MRPS16;NXT1;FASTKD2;MRPS14;MRPS12;MRPL36;MRPL37;MRPL34;PWP1;MRPL35;MRPL32;RPS15;SYNCRIP;MRPL3;MAGOH;RPL35;RPL38;MRPL9;NDC1;THOC1;MRPS7;MRPS5;MRPS18C;MRPL52;DDX39A;MRPL51;DKC1;SRSF3;RPL27;NUP54;HNRNPH3;PTMA;SRSF7;SEH1L;MRPL18;AAAS;MRPL13;HSPD1;POLR2D;POLR2E;POLR2F;NUP88;POLR2H;POLR2I;RAE1;EIF4E;POLR2J;POLR2K;ABCF1;RBM39;CPSF3;MRPL27;MRPL28;MAGOHB;MRPL23;MRPL24;SNRNP40;COPS5;HNRNPF;HN…
maturation of LSU-rRNA (GO:0000470)	18/26	7.42245e-17	9.56527e-15	36.1615	1343.02	DDX18;NIFK;MAK16;NOP2;SNU13;RPF2;WDR12;RPF1;FTSJ3;RSL1D1;NSA2;MRPL1;EIF6;LAS1L;PES1;RPL7L1;NHP2;RPL35
mitochondrial gene expression (GO:0140053)	22/42	1.42966e-16	1.76562e-14	17.7283	646.798	MRPS17;MRPS28;PTCD3;MRPS15;MRPS16;MRPS24;FASTKD2;MRPS14;MRPS12;TWNK;MRPL16;GATC;GATB;MRPS2;MRPL47;MRPL23;MRPS7;QRSL1;MRPL57;MRPL2;MRPL51;TFAM
positive regulation of protein localization to chromosome, telomeric region (GO:1904816)	12/12	1.8299e-15	2.16953e-13	225744	7.66051e+06	CCT3;CCT6A;CCT2;GNL3L;DKC1;TCP1;CCT8;CCT7;CCT5;CCT4;GNL3;WRAP53
pre-replicative complex assembly (GO:0036388)	25/64	7.39206e-15	8.42695e-13	10.3474	336.686	PSMD12;PSMD11;MCM7;GMNN;PSMD8;PSMB6;PSMD7;ORC6;PSMB2;PSMB3;ORC3;PSMB1;CDC6;PSMA5;PSMA3;PSMA4;PSMC6;PSMC3;PSMC4;PSME3;PSMC1;MCM3;MCM4;MCM5;MCM6
positive regulation of telomerase RNA localization to Cajal body (GO:1904874)	13/15	1.01047e-14	1.10927e-12	104.055	3353.26	CCT3;CCT2;CCT6A;SHQ1;DKC1;RUVBL2;RUVBL1;TCP1;NHP2;CCT8;CCT7;CCT5;CCT4
DNA replication (GO:0006260)	32/108	1.28573e-14	1.36103e-12	6.82426	218.273	RNASEH2A;SET;MCM7;MCM10;ORC6;CDC45;ORC3;CHEK1;POLD2;RBBP8;BARD1;RFC5;RFC3;RFC4;RFC2;RPA2;CDC6;POLA2;DBF4;POLG2;GRWD1;RPA3;CDK2;POLE3;CDK1;MCM3;MCM4;MCM5;RAD1;MCM6;TOP1;RHNO1
protein-DNA complex assembly (GO:0065004)	37/143	1.33703e-14	1.36653e-12	5.67285	181.223	PSMD12;PSMD11;MCM7;CCNH;GMNN;HMGB2;PSMD8;PSMB6;CHAF1B;PSMD7;ORC6;PSMB2;PSMB3;ORC3;PSMB1;DAXX;NPM1;PARP1;RPA2;CHD1L;CDC6;PSMA5;PSMA3;PSMA4;PSMC6;PSMC3;PSMC4;GRWD1;PSME3;PSMC1;RPA3;MCM3;MCM4;MCM5;ANP32B;MCM6;ASF1A
ribonucleoprotein complex assembly (GO:0022618)	36/136	1.4142e-14	1.39723e-12	5.8475	186.475	HSP90AB1;PRKDC;NOP2;RPF2;RPS15;RRP7A;MRPL20;SNRPD1;TGS1;POLR2D;RRS1;RPL38;BRIX1;SNRPD3;SRSF10;ABT1;PRMT5;XRCC5;PTGES3;ERAL1;EIF2S2;MRPS7;NLE1;WDR77;SRPK1;SHQ1;EIF5;EIF6;CLNS1A;GEMIN4;SNRPG;GEMIN6;SNRPE;SNRPF;SNRPC;SNRPB
DNA strand elongation involved in DNA replication (GO:0006271)	14/18	1.54591e-14	1.47809e-12	56.0716	1783.11	GINS1;GINS2;RFC3;PCNA;RFC4;LIG1;MCM7;GINS3;GINS4;POLD3;POLD2;POLE3;MCM3;MCM4
DNA replication initiation (GO:0006270)	19/38	5.24258e-14	4.85594e-12	16.0761	491.598	MCM7;PRIM1;GMNN;RPA2;MCM10;CDC6;NOC3L;POLA2;CDC45;ORC6;DBF4;ORC3;RPA3;CDK2;POLE3;MCM3;MCM4;MCM5;MCM6
sister chromatid segregation (GO:0000819)	18/34	6.63886e-14	5.9629e-12	18.0731	548.396	TOP2A;SPAG5;PLK1;CDCA8;TUBG1;SMC4;KNSTRN;NSL1;NDC80;ZWINT;SGO1;WRAP73;DSN1;ESPL1;KIFC1;CENPK;NUSAP1;RAN
regulation of cell cycle phase transition (GO:1901987)	29/95	9.48268e-14	8.26666e-12	7.10688	213.112	PSMD12;ANAPC15;PSMD11;ANAPC10;CDC20;PSMD8;PSMB6;CCNB1;PSMD7;PSMB2;PSMB3;CDC26;PSMB1;BUB3;UBE2C;PLK1;PSMA5;PSMA3;DBF4;PSMA4;PSMC6;PSMC3;PSMC4;PSME3;PSMC1;CDK1;ANAPC5;ANAPC1;MAD2L1
ribonucleoprotein complex biogenesis (GO:0022613)	23/60	1.42952e-13	1.2106e-11	10.018	296.294	LTV1;NPM1;NOP16;PAK1IP1;NIP7;GTF3A;WDR74;DDX31;MRPL36;MALSU1;NOC2L;RPF2;WDR12;RPS15;EBNA1BP2;SHQ1;PES1;TGS1;MRTO4;RRS1;RPL38;RPL26L1;METTL17
regulation of mitotic cell cycle (GO:0007346)	40/178	1.82022e-13	1.49865e-11	4.71494	138.311	BTG3;PSMD12;INTS13;ANAPC15;PSMD11;PKMYT1;ANAPC10;CKS1B;CDC20;PSMD8;PSMB6;CCNB1;PSMD7;PSMB2;PSMB3;CDC26;PSMB1;EIF4EBP1;RCC1;NEK2;BUB3;EIF4E;DLGAP5;PRMT5;UBE2C;PLK1;CDC25B;PSMA5;PSMA3;PSMA4;PSMC6;PSMC3;PSMC4;PSME3;PSMC1;CDK1;CKS2;ANAPC5;ANAPC1;MAD2L1
positive regulation of DNA biosynthetic process (GO:2000573)	23/61	2.16683e-13	1.73581e-11	9.75383	284.425	CCT3;RFC5;CCT2;RFC3;HSP90AB1;RFC4;PCNA;RFC2;XRCC5;DSCC1;PTGES3;AURKB;CCT6A;POLG2;DKC1;TCP1;NEK2;CCT8;CCT7;HNRNPA1;CCT5;CCT4;WRAP53
regulation of mitotic cell cycle phase transition (GO:1901990)	41/188	2.63008e-13	2.05147e-11	4.5387	131.471	KLHL18;PSMD12;ANAPC15;PSMD11;HMMR;ANAPC10;AURKA;CDC20;PSMD8;PSMB6;CCNB1;PSMD7;HAUS8;PSMB2;PSMB3;CDC26;PSMB1;NEK2;BUB3;UBE2C;PLK1;CDC6;TUBG1;TUBB4B;TUBA4A;HAUS1;PSMA5;TPX2;PSMA3;CENPF;PSMA4;PSMC6;PSMC3;PSMC4;PSME3;PSMC1;CDK2;CDK1;ANAPC5;ANAPC1;MAD2L1
centromere complex assembly (GO:0034508)	18/37	4.48766e-13	3.41062e-11	15.217	432.654	CENPU;HELLS;NPM1;CENPW;HJURP;CENPF;MIS18A;NASP;RUVBL1;CENPK;CENPM;CENPN;RBBP7;CENPO;CENPP;CENPQ;DLGAP5;ITGB3BP
mitochondrion organization (GO:0007005)	39/175	4.83943e-13	3.58602e-11	4.66111	132.174	STOML2;MTFP1;TIMM13;PARK7;PHB;TIMM10;PHB2;HSD17B10;TMEM70;TOMM22;TIMM50;HSPD1;CHCHD4;PRDX3;CHCHD2;CHCHD3;TIMM17A;RAB29;TSPO;BID;BCAP31;MGME1;PNPT1;PARP1;TWNK;TOMM34;TIMM44;TIMM22;BCS1L;FANCG;SUPV3L1;HAX1;POLG2;TMEM11;DNAJA3;TOMM7;TFAM;CYCS;SSBP1
positive regulation of establishment of protein localization to telomere (GO:1904851)	10/10	5.2745e-13	3.81308e-11	188120	5.31829e+06	CCT3;CCT6A;CCT2;DKC1;TCP1;CCT8;CCT7;CCT5;CCT4;WRAP53
regulation of telomerase RNA localization to Cajal body (GO:1904872)	13/18	6.96924e-13	4.91829e-11	41.6155	1164.9	CCT3;CCT2;CCT6A;SHQ1;DKC1;RUVBL2;RUVBL1;TCP1;NHP2;CCT8;CCT7;CCT5;CCT4
DNA replication-independent nucleosome assembly (GO:0006336)	18/39	1.41314e-12	9.74084e-11	13.7663	375.616	CENPU;NPM1;CENPW;HJURP;IPO4;MIS18A;NASP;RUVBL1;CENPK;CENPM;CENPN;RBBP7;CENPO;CENPP;CENPQ;ASF1A;ITGB3BP;ASF1B
chromatin remodeling at centromere (GO:0031055)	16/32	5.29506e-12	3.56695e-10	16.0375	416.403	CENPU;HELLS;NPM1;CENPW;HJURP;MIS18A;NASP;RUVBL1;CENPK;CENPM;CENPN;RBBP7;CENPO;CENPP;CENPQ;ITGB3BP
regulation of establishment of protein localization to telomere (GO:0070203)	10/11	5.49146e-12	3.61704e-10	159.686	4140.31	CCT3;CCT6A;CCT2;DKC1;TCP1;CCT8;CCT7;CCT5;CCT4;WRAP53
mitochondrial respiratory chain complex assembly (GO:0033108)	26/90	7.38446e-12	4.75816e-10	6.55454	168.004	NDUFB9;NDUFB8;COX16;NDUFB6;NDUFA12;FASTKD3;NDUFB4;COX17;NDUFB2;PET117;CHCHD4;NDUFV3;NDUFV2;NDUFV1;NDUFA9;COA1;NDUFA6;NDUFC1;TIMM21;BCS1L;SCO1;NDUFS6;SDHAF3;NDUFAF4;NDUFAB1;NDUFAF2
mitotic nuclear division (GO:0140014)	23/74	2.25986e-11	1.42516e-09	7.26253	178.027	SPAG5;UBE2C;PLK1;BCCIP;CDCA8;TUBG1;AAAS;SMC4;KNSTRN;NSL1;MZT1;NDC80;ZWINT;SGO1;WRAP73;TPX2;DSN1;ESPL1;KIFC1;CHEK2;CENPK;NUSAP1;RAN
CENP-A containing chromatin organization (GO:0061641)	15/30	2.47098e-11	1.49469e-09	16.0247	391.385	CENPU;NPM1;CENPW;HJURP;MIS18A;NASP;RUVBL1;CENPK;CENPM;CENPN;RBBP7;CENPO;CENPP;CENPQ;ITGB3BP
CENP-A containing nucleosome assembly (GO:0034080)	15/30	2.47098e-11	1.49469e-09	16.0247	391.385	CENPU;NPM1;CENPW;HJURP;MIS18A;NASP;RUVBL1;CENPK;CENPM;CENPN;RBBP7;CENPO;CENPP;CENPQ;ITGB3BP
regulation of G2/M transition of mitotic cell cycle (GO:0010389)	33/149	3.58017e-11	2.12232e-09	4.60493	110.762	PSMD12;PSMD11;HMMR;AURKA;PSMD8;PSMB6;CCNB1;PSMD7;HAUS8;PSMB2;PSMB3;PSMB1;NEK2;PLK1;TUBG1;TUBB4B;TUBA4A;CDC25B;HAUS1;PSMA5;TPX2;PSMA3;CENPF;PSMA4;RAD51C;PSMC6;PSMC3;CDK4;PSMC4;PSME3;PSMC1;CDK2;CDK1
mitochondrial ATP synthesis coupled electron transport (GO:0042775)	22/71	6.5732e-11	3.82019e-09	7.22487	169.39	NDUFA9;NDUFB9;COX7B;NDUFB8;NDUFA6;NDUFB6;UQCRB;NDUFA12;NDUFB4;NDUFB2;NDUFC1;SDHA;COX5B;UQCRH;NDUFS6;UQCRQ;NDUFAB1;CYCS;NDUFV3;NDUFV2;NDUFV1;COA6
DNA repair (GO:0006281)	49/298	7.95807e-11	4.5361e-09	3.20716	74.5802	GTF2H2C;NUDT1;PARK7;BRCA2;ALKBH2;SUMO1;CHEK2;CHEK1;KPNA2;RFC5;RFC3;RFC4;PARP1;LIG1;PARP2;RFC2;CHD1L;NEIL3;RAD51C;MSH2;UBE2V2;ASF1A;RHNO1;PCNA;RNASEH2A;PRKDC;TEX264;CDCA5;POLD3;POLD2;RBBP8;BARD1;FANCI;MBD4;MGME1;NPM1;XRCC5;FANCL;APEX2;RPA2;APTX;FANCG;TDP1;RPA3;UBE2T;CDK1;UBE2N;RAD1;TRIP13
transcription-coupled nucleotide-excision repair (GO:0006283)	22/73	1.20837e-10	6.75776e-09	6.94081	158.504	RFC5;RFC3;RFC4;PCNA;LIG1;CCNH;RFC2;RPA2;POLD3;COPS3;COPS6;COPS5;RPA3;POLD2;POLR2D;POLR2E;PPIE;POLR2F;POLR2H;POLR2I;POLR2J;POLR2K
histone exchange (GO:0043486)	16/38	1.39516e-10	7.51863e-09	11.6599	264.597	CENPU;NPM1;CENPW;HJURP;MIS18A;NASP;RUVBL1;CENPK;ANP32E;CENPM;CENPN;RBBP7;CENPO;CENPP;CENPQ;ITGB3BP
spliceosomal snRNP assembly (GO:0000387)	16/38	1.39516e-10	7.51863e-09	11.6599	264.597	PRMT5;LSM2;WDR77;SNRPD1;TGS1;CLNS1A;GEMIN4;SNRPG;GEMIN6;PRPF31;SNRPE;SNRPD3;SNRPF;SNRPC;SRSF10;SNRPB
protein targeting to mitochondrion (GO:0006626)	19/55	1.57929e-10	8.35896e-09	8.47695	191.315	MIPEP;BCAP31;TIMM8A;HSPA4;PAM16;TOMM34;TIMM13;TIMM22;TIMM44;TIMM21;TIMM10;TOMM22;HSPD1;TIMM50;CHCHD4;GRPEL1;TIMM17A;TOMM7;TSPO
ribosome assembly (GO:0042255)	18/50	2.18877e-10	1.13816e-08	9.02885	200.824	NPM1;MTERF3;NOP2;MRPS2;ERAL1;MRPS7;RPF2;NLE1;MRPL22;RPS15;RRP7A;MRPL20;EIF6;C1QBP;SBDS;RRS1;BRIX1;EIF2A
nucleotide-excision repair (GO:0006289)	26/105	3.2204e-10	1.64574e-08	5.30576	115.964	GTF2H2C;PCNA;CCNH;BRCA2;POLD3;POLD2;POLR2D;POLR2E;POLR2F;POLR2H;POLR2I;POLR2J;POLR2K;RFC5;RFC3;RFC4;LIG1;PARP1;RFC2;RPA2;CHD1L;COPS3;COPS6;COPS5;RPA3;PPIE
aerobic electron transport chain (GO:0019646)	21/70	3.50261e-10	1.75962e-08	6.89056	150.024	NDUFA9;NDUFB9;COX7B;NDUFB8;NDUFA6;NDUFB6;UQCRB;NDUFA12;NDUFB4;NDUFB2;NDUFC1;SDHA;COX5B;UQCRH;NDUFS6;UQCRQ;NDUFAB1;CYCS;NDUFV3;NDUFV2;NDUFV1
regulation of protein localization to Cajal body (GO:1904869)	9/11	4.41138e-10	2.11481e-08	71.7939	1546.56	CCT3;CCT6A;CCT2;DKC1;TCP1;CCT8;CCT7;CCT5;CCT4
positive regulation of protein localization to Cajal body (GO:1904871)	9/11	4.41138e-10	2.11481e-08	71.7939	1546.56	CCT3;CCT6A;CCT2;DKC1;TCP1;CCT8;CCT7;CCT5;CCT4
mitochondrial respiratory chain complex I assembly (GO:0032981)	19/58	4.49505e-10	2.11481e-08	7.82363	168.387	NDUFA9;NDUFB9;NDUFB8;COA1;NDUFA6;NDUFB6;NDUFA12;NDUFB4;NDUFB2;NDUFC1;TIMM21;BCS1L;NDUFS6;NDUFAF4;NDUFAB1;NDUFAF2;NDUFV3;NDUFV2;NDUFV1
NADH dehydrogenase complex assembly (GO:0010257)	19/58	4.49505e-10	2.11481e-08	7.82363	168.387	NDUFA9;NDUFB9;NDUFB8;COA1;NDUFA6;NDUFB6;NDUFA12;NDUFB4;NDUFB2;NDUFC1;TIMM21;BCS1L;NDUFS6;NDUFAF4;NDUFAB1;NDUFAF2;NDUFV3;NDUFV2;NDUFV1
purine-containing compound biosynthetic process (GO:0072522)	13/26	5.40551e-10	2.50342e-08	15.9991	341.397	PRPS1;SHMT2;SHMT1;ADK;GMPS;DCK;PAICS;APRT;PNP;MTHFD1;PPAT;HPRT1;GART
DNA strand elongation (GO:0022616)	11/18	6.71187e-10	3.06061e-08	25.1068	530.305	GINS1;POLD3;GINS2;RFC3;RFC4;MCM7;GINS3;GINS4;POLD2;MCM3;MCM4
regulation of mRNA stability (GO:0043488)	30/146	1.87496e-09	8.42026e-08	4.17545	83.9044	PSMD12;PSMD11;SET;FASTKD3;TBRG4;PSMD8;EXOSC7;PSMB6;EXOSC5;RIDA;PSMD7;PSMB2;PSMB3;EXOSC9;EXOSC8;PSMB1;EXOSC3;EXOSC1;HSPA8;PCID2;NPM1;PSMA5;PSMA3;PSMA4;PSMC6;PSMC3;PSMC4;PSME3;PSMC1;SERBP1
regulation of mRNA catabolic process (GO:0061013)	27/122	2.17983e-09	9.64332e-08	4.58188	91.3812	PSMD12;PSMD11;SET;PSMD8;EXOSC7;PSMB6;EXOSC5;PSMD7;PSMB2;PSMB3;EXOSC9;EXOSC8;PSMB1;EXOSC3;EXOSC1;HSPA8;PCID2;PNPT1;PSMA5;PSMA3;PSMA4;PSMC6;PSMC3;PSMC4;PSME3;PSMC1;SERBP1
DNA-templated transcription, termination (GO:0006353)	20/70	2.38944e-09	1.04152e-07	6.42534	127.557	PRMT5;TBP;CCNH;CSTF3;CPSF3;CSTF2;TTF2;POLR1B;POLR1C;SNRPG;POLR2E;POLR1E;POLR2F;SNRPE;SNRPD3;SNRPF;POLR2H;POLR3K;POLR2K;SNRPB
nucleocytoplasmic transport (GO:0006913)	15/40	3.64685e-09	1.56656e-07	9.60972	186.711	NPM1;NXT1;CITED1;NUTF2;AAAS;RSRC1;SNRPD1;GEMIN4;SNRPG;GEMIN6;SNRPE;SNRPD3;SNRPF;HNRNPA1;SNRPB
negative regulation of G2/M transition of mitotic cell cycle (GO:0010972)	19/66	5.20859e-09	2.20547e-07	6.48918	123.768	PSMD12;PSMD11;AURKB;AURKA;PSMD8;PSMA5;PSMB6;PSMA3;PSMD7;PSMA4;PSMC6;PSMB2;PSMC3;PSMB3;PSMC4;PSME3;PSMC1;CHEK1;PSMB1
maturation of 5.8S rRNA (GO:0000460)	10/17	6.98205e-09	2.91476e-07	22.805	428.276	NSA2;EIF6;LAS1L;PRKDC;PES1;MAK16;WDR12;FTSJ3;RPF1;MPHOSPH6
nuclear membrane reassembly (GO:0031468)	17/54	7.38628e-09	3.04069e-07	7.36665	137.931	NDC1;SEH1L;VRK1;RANGAP1;CCNB2;NSFL1C;CCNB1;SUMO1;REEP4;LMNA;CDK1;RCC1;NUP35;BANF1;LBR;RAN;NUP37
establishment of protein localization to mitochondrion (GO:0072655)	16/48	8.0392e-09	3.26413e-07	8.01195	149.334	BCAP31;PAM16;TIMM13;TOMM34;TIMM22;TIMM44;TIMM10;TIMM21;HSPD1;TIMM50;TOMM22;CHCHD4;GRPEL1;TIMM17A;TOMM7;TSPO
mitotic chromosome condensation (GO:0007076)	12/27	1.37968e-08	5.52619e-07	12.7871	231.431	CCNB1;SET;CDCA5;NCAPH2;PLK1;NUSAP1;CDK1;NCAPG;NCAPD2;NCAPD3;SMC4;SMC2
negative regulation of cell cycle G2/M phase transition (GO:1902750)	17/57	1.84595e-08	7.29521e-07	6.81307	121.325	PSMD12;PSMD11;AURKA;PSMD8;PSMA5;PSMB6;PSMA3;PSMD7;PSMA4;PSMC6;PSMB2;PSMC3;PSMB3;PSMC4;PSME3;PSMC1;PSMB1
regulation of cellular amine metabolic process (GO:0033238)	16/51	2.15955e-08	8.20629e-07	7.32404	129.275	PSMD12;PSMD11;PSMD8;PSMA5;PSMB6;PSMA3;PSMD7;PSMA4;PSMC6;PSMB2;PSMC3;PSMB3;PSMC4;PSME3;PSMC1;PSMB1
mitotic nuclear membrane organization (GO:0101024)	16/51	2.15955e-08	8.20629e-07	7.32404	129.275	NDC1;SEH1L;VRK1;RANGAP1;CCNB2;CCNB1;SUMO1;REEP4;LMNA;CDK1;RCC1;NUP35;BANF1;LBR;RAN;NUP37
mitotic nuclear membrane reassembly (GO:0007084)	16/51	2.15955e-08	8.20629e-07	7.32404	129.275	NDC1;SEH1L;VRK1;RANGAP1;CCNB2;CCNB1;SUMO1;REEP4;LMNA;CDK1;RCC1;NUP35;BANF1;LBR;RAN;NUP37
mitochondrial electron transport, NADH to ubiquinone (GO:0006120)	14/39	2.34191e-08	8.7866e-07	8.96143	157.45	NDUFA9;NDUFB9;NDUFB8;NDUFA6;NDUFB6;NDUFA12;NDUFB4;NDUFB2;NDUFC1;NDUFS6;NDUFAB1;NDUFV3;NDUFV2;NDUFV1
peptide biosynthetic process (GO:0043043)	30/162	2.372e-08	8.78824e-07	3.6662	64.3672	MRPS17;MRPS15;MRPS16;MRPS14;MRPL18;MRPS12;MRPL36;MRPL37;MRPL34;MRPL13;MRPL35;MRPL32;RPS15;MRPL3;RPL35;RPL38;MRPL9;ABCF1;MRPL27;MRPL28;MRPL23;MRPS7;MRPL24;MRPS5;MRPS18C;MRPL52;COPS5;MRPL51;RPL27;FARSB
positive regulation of establishment of protein localization (GO:1904951)	10/19	2.97183e-08	1.08747e-06	17.7353	307.38	CCT3;CCT6A;CCT2;DKC1;TCP1;CCT8;CCT7;CCT5;CCT4;WRAP53
purine nucleotide metabolic process (GO:0006163)	11/24	3.77852e-08	1.3658e-06	13.5147	230.985	NT5C;PRPS1;GPX1;PNP;MTHFD1;PPAT;HPRT1;NUDT15;DNPH1;GART;ITPA
purine nucleobase biosynthetic process (GO:0009113)	6/6	4.34003e-08	1.54986e-06	112872	1.9135e+06	PRPS1;SHMT2;SHMT1;GMPS;GART;PAICS
RNA splicing (GO:0008380)	22/98	5.02555e-08	1.7733e-06	4.65144	78.1728	SF3A3;DDX47;ZCRB1;MAGOHB;SRPK1;SYNCRIP;SNRNP40;LSM6;SNRPD1;RSRC1;TRA2B;MAGOH;SNRPG;RNPS1;SNRPA1;SNRNP48;SNRPD3;SNRPF;HNRNPH3;SRSF7;SRSF10;SNRPB
regulation of cellular amino acid metabolic process (GO:0006521)	16/54	5.36129e-08	1.86951e-06	6.74475	112.917	PSMD12;PSMD11;PSMD8;PSMA5;PSMB6;PSMA3;PSMD7;PSMA4;PSMC6;PSMB2;PSMC3;PSMB3;PSMC4;PSME3;PSMC1;PSMB1
double-strand break repair via break-induced replication (GO:0000727)	8/12	6.04872e-08	2.0847e-06	31.878	529.838	GINS2;CDC45;MCM7;GINS4;MCM3;MCM4;MCM5;MCM6
RNA metabolic process (GO:0016070)	26/133	6.48261e-08	2.20856e-06	3.91148	64.7411	RNASEH2B;RNASEH2A;FASTKD2;TBRG4;EXOSC7;SYNCRIP;RNASEH1;POLR2D;POLR2E;POLR2F;POLR2H;HNRNPA1;POLR2I;POLR2J;POLR2K;RBM39;PNPT1;THOC1;WDR74;SUPV3L1;HNRNPM;SNRNP40;DKC1;HNRNPF;HNRNPA2B1;HNRNPH3
positive regulation of telomere maintenance via telomere lengthening (GO:1904358)	13/36	6.87e-08	2.31394e-06	9.03819	149.071	CCT3;CCT2;XRCC5;AURKB;CCT6A;HNRNPA2B1;TCP1;NEK2;CCT8;CCT7;HNRNPA1;CCT5;CCT4
regulation of DNA-directed DNA polymerase activity (GO:1900262)	7/9	8.30692e-08	2.73575e-06	55.7451	908.846	RFC5;RFC3;PCNA;RFC4;POLG2;RFC2;DSCC1
positive regulation of DNA-directed DNA polymerase activity (GO:1900264)	7/9	8.30692e-08	2.73575e-06	55.7451	908.846	RFC5;RFC3;PCNA;RFC4;POLG2;RFC2;DSCC1
regulation of hematopoietic stem cell differentiation (GO:1902036)	18/71	1.14467e-07	3.72836e-06	5.44528	87.0318	PSMD12;PSMD11;PRKDC;PUS7;PSMD8;PSMA5;PSMB6;PSMA3;PSMD7;PSMA4;PSMC6;PSMB2;PSMC3;PSMB3;PSMC4;PSME3;PSMC1;PSMB1
regulation of signal transduction by p53 class mediator (GO:1901796)	28/156	1.37219e-07	4.42083e-06	3.52338	55.6754	PAK1IP1;NOP2;TAF9;NOC2L;RPF2;AURKB;AURKA;RPS15;CHEK2;CHEK1;RRS1;RBBP8;RBBP7;BARD1;RFC5;PRMT5;DAXX;RFC3;RFC4;TBP;RFC2;RPA2;TPX2;RPA3;CDK2;CDK1;RAD1;RHNO1
ribosomal subunit export from nucleus (GO:0000054)	8/13	1.49039e-07	4.75003e-06	25.501	400.852	LTV1;RPS15;NPM1;EIF6;RRS1;NUP88;ABCE1;RAN
regulation of primary metabolic process (GO:0080090)	25/130	1.6119e-07	5.08263e-06	3.82979	59.9006	IDI1;PSMD12;PSMD11;SMARCD3;PSMD8;PSMB6;PSMD7;PSMB2;PSMB3;TGS1;PMVK;PSMB1;FDPS;ELOVL6;PSMA5;SQLE;PSMA3;PSMA4;PSMC6;PSMC3;PSMC4;PSME3;PSMC1;MVD;DHCR7
maturation of 5.8S rRNA from tricistronic rRNA transcript (SSU-rRNA, 5.8S rRNA, LSU-rRNA) (GO:0000466)	10/22	1.76491e-07	5.50653e-06	13.2994	206.805	ABT1;EXOSC7;EXOSC9;PES1;RPP40;EXOSC8;RRS1;WDR12;EXOSC3;FTSJ3
chromosome condensation (GO:0030261)	14/45	1.85136e-07	5.71607e-06	7.22465	111.998	TOP2A;SET;CDCA5;NCAPH2;PLK1;NCAPG;SMC4;SMC2;CCNB1;NUSAP1;CDK1;BANF1;NCAPD2;NCAPD3
positive regulation of telomere maintenance via telomerase (GO:0032212)	12/33	2.01828e-07	6.16719e-06	9.13071	140.758	CCT3;CCT6A;CCT2;XRCC5;TCP1;NEK2;CCT8;CCT7;HNRNPA1;AURKB;CCT5;CCT4
RNA export from nucleus (GO:0006405)	22/106	2.20305e-07	6.66311e-06	4.20665	64.4806	NDC1;SEH1L;NXT1;CPSF3;THOC1;AAAS;MAGOHB;DDX39A;MAGOH;XPO5;HNRNPA2B1;SRSF3;NUP35;NUP88;RNPS1;NUP54;HNRNPA1;SRSF7;EIF4E;RAE1;RAN;NUP37
RNA processing (GO:0006396)	30/179	2.37948e-07	7.12401e-06	3.24495	49.4894	DDX47;FASTKD2;CSTF3;SYNCRIP;SNRPD1;RSRC1;MAGOH;SNRPD3;SF3A3;RBM39;THOC1;ZCRB1;LSM5;MAGOHB;LSM3;SRPK1;SNRNP40;LSM6;DKC1;HNRNPF;HNRNPA2B1;SNRPG;RNPS1;SNRPA1;SNRNP48;SNRPF;HNRNPH3;AURKAIP1;SRSF7;SNRPB
mRNA export from nucleus (GO:0006406)	22/107	2.61962e-07	7.70679e-06	4.15694	62.9987	NDC1;PCID2;SEH1L;NXT1;CPSF3;THOC1;AAAS;MAGOHB;DDX19A;DDX39A;MAGOH;POLR2D;HNRNPA2B1;SRSF3;NUP35;NUP88;RNPS1;NUP54;SRSF7;EIF4E;RAE1;NUP37
mitotic DNA replication (GO:1902969)	7/10	2.62613e-07	7.70679e-06	37.1614	563.092	GINS1;CDC45;LIG1;GINS3;MCM3;MCM4;MCM6
regulation of hematopoietic progenitor cell differentiation (GO:1901532)	18/75	2.80849e-07	8.16116e-06	5.06208	76.3637	PSMD12;PSMD11;PRKDC;PUS7;PSMD8;PSMA5;PSMB6;PSMA3;PSMD7;PSMA4;PSMC6;PSMB2;PSMC3;PSMB3;PSMC4;PSME3;PSMC1;PSMB1
nucleobase biosynthetic process (GO:0046112)	6/7	2.88416e-07	8.29966e-06	95.4873	1437.93	SHMT2;SHMT1;GMPS;CTPS1;UMPS;PAICS
maturation of LSU-rRNA from tricistronic rRNA transcript (SSU-rRNA, 5.8S rRNA, LSU-rRNA) (GO:0000463)	8/14	3.29577e-07	9.39295e-06	21.2497	317.162	DDX18;NIFK;PES1;RPL7L1;RPL35;RPF2;WDR12;FTSJ3
base-excision repair, gap-filling (GO:0006287)	12/35	4.24841e-07	1.18795e-05	8.33585	122.3	POLD3;RFC5;MBD4;RFC3;PCNA;RFC4;LIG1;PARP1;RFC2;RPA3;POLD2;RPA2
maturation of SSU-rRNA (GO:0030490)	12/35	4.24841e-07	1.18795e-05	8.33585	122.3	LSM6;UTP4;WDR3;HEATR1;NGDN;TSR2;NAT10;TSR1;SNU13;NOL11;WDR46;DCAF13
base-excision repair (GO:0006284)	14/48	4.52449e-07	1.25333e-05	6.58613	96.2141	RFC5;MBD4;RFC3;PCNA;RFC4;LIG1;PARP1;RFC2;APEX2;RPA2;POLD3;NEIL3;RPA3;POLD2
regulation of gene silencing by RNA (GO:0060966)	15/55	4.6429e-07	1.26253e-05	6.00128	87.5152	NDC1;SEH1L;AAAS;POLR2D;POLR2E;POLR2F;NUP35;NUP54;NUP88;POLR2H;POLR2I;POLR2J;RAE1;POLR2K;NUP37
regulation of posttranscriptional gene silencing (GO:0060147)	15/55	4.6429e-07	1.26253e-05	6.00128	87.5152	NDC1;SEH1L;AAAS;POLR2D;POLR2E;POLR2F;NUP35;NUP54;NUP88;POLR2H;POLR2I;POLR2J;RAE1;POLR2K;NUP37
nucleotide-excision repair, DNA gap filling (GO:0006297)	10/24	4.79787e-07	1.29281e-05	11.3983	165.844	RFC5;POLD3;RFC3;PCNA;RFC4;LIG1;RFC2;RPA3;POLD2;RPA2
maturation of SSU-rRNA from tricistronic rRNA transcript (SSU-rRNA, 5.8S rRNA, LSU-rRNA) (GO:0000462)	11/30	5.93965e-07	1.58605e-05	9.24397	132.526	ABT1;TBL3;UTP4;HEATR1;NGDN;RPP40;RRS1;TSR2;TSR1;WDR46;DCAF13
regulation of cellular ketone metabolic process (GO:0010565)	16/64	7.06956e-07	1.87091e-05	5.33675	75.5806	PSMD12;PSMD11;PSMD8;PSMA5;PSMB6;PSMA3;PSMD7;PSMA4;PSMC6;PSMB2;PSMC3;PSMB3;PSMC4;PSME3;PSMC1;PSMB1
RNA localization to Cajal body (GO:0090670)	5/5	7.3358e-07	1.90731e-05	94060	1.32863e+06	CCT2;DKC1;TCP1;CCT4;WRAP53
scaRNA localization to Cajal body (GO:0090666)	5/5	7.3358e-07	1.90731e-05	94060	1.32863e+06	CCT2;DKC1;TCP1;CCT4;WRAP53
positive regulation of gene expression, epigenetic (GO:0045815)	15/57	7.69304e-07	1.9828e-05	5.71489	80.453	TBP;ELOF1;CDCA4;DDX21;DEK;MYBBP1A;POLR1B;CHEK1;POLR1C;POLR2E;POLR1E;POLR2F;POLR2H;ASF1A;POLR2K
antigen processing and presentation of exogenous peptide antigen via MHC class I, TAP-dependent (GO:0002479)	17/73	9.4646e-07	2.41837e-05	4.86233	67.4431	PSMD12;PSMD11;SNAP23;PSMD8;PSMA5;PSMB6;PSMA3;PSMD7;PSMA4;PSMC6;PSMB2;PSMC3;PSMB3;PSMC4;PSME3;PSMC1;PSMB1
pre-replicative complex assembly involved in nuclear cell cycle DNA replication (GO:0006267)	6/8	1.09529e-06	2.77473e-05	47.7411	655.223	MCM7;ORC3;MCM3;MCM4;MCM5;MCM6
regulation of telomere maintenance via telomerase (GO:0032210)	14/52	1.32704e-06	3.33333e-05	5.8916	79.7284	CCT3;CCT2;XRCC5;NAT10;AURKB;CCT6A;GNL3L;TCP1;NEK2;CCT8;CCT7;HNRNPA1;CCT5;CCT4
rRNA modification (GO:0000154)	9/21	1.36931e-06	3.41061e-05	11.9593	161.465	FBL;TRMT112;DIMT1;DKC1;GAR1;NHP2;NAT10;METTL5;FTSJ3
regulation of transcription from RNA polymerase II promoter in response to hypoxia (GO:0061418)	17/75	1.41946e-06	3.50607e-05	4.69416	63.208	PSMD12;PSMD11;PSMD8;PSMA5;PSMB6;PSMA3;PSMD7;PSMA4;PSMC6;PSMB2;PSMC3;PSMB3;PSMC4;PSME3;PSMC1;PSMB1;ELOC
regulation of exit from mitosis (GO:0007096)	12/39	1.59548e-06	3.90828e-05	7.0994	94.7651	CDC20;ANAPC15;UBE2C;CDCA5;CDC26;NEK2;ANAPC5;BUB3;PHB2;ANAPC10;ANAPC1;MAD2L1
exonucleolytic catabolism of deadenylated mRNA (GO:0043928)	11/33	1.78401e-06	4.33428e-05	7.98216	105.657	EXOSC7;EXOSC5;LSM6;EXOSC9;EXOSC8;EXOSC3;LSM5;DCPS;EXOSC1;LSM3;LSM2
import into nucleus (GO:0051170)	17/77	2.09641e-06	5.05183e-05	4.5372	59.3252	NXT1;CSE1L;NUTF2;PHB2;IPO4;IPO5;SNRPD1;GEMIN4;SNRPG;GEMIN6;SNRPE;NUP88;SNRPD3;SNRPF;HNRNPA1;RAN;SNRPB
ribosomal small subunit biogenesis (GO:0042274)	12/40	2.15659e-06	5.15494e-05	6.84548	89.3129	LTV1;RPS15;RRP7A;NPM1;LSM6;UTP4;WDR3;SNU13;ERAL1;NOL11;MRPS7;METTL17
chaperone-mediated protein complex assembly (GO:0051131)	9/22	2.19511e-06	5.20505e-05	11.0388	143.827	CCT2;MKKS;HSP90AB1;HSPA4;PTGES3;PSMG3;PSMG1;PSMG2;HSPD1
secondary alcohol biosynthetic process (GO:1902653)	11/34	2.49611e-06	5.87181e-05	7.6347	98.4936	IDI1;FDPS;SQLE;EBP;NSDHL;PMVK;MVD;DHCR7;HSD17B7;LBR;ACAT2
antigen processing and presentation of exogenous peptide antigen via MHC class I (GO:0042590)	17/78	2.53381e-06	5.91356e-05	4.46259	57.5039	PSMD12;PSMD11;SNAP23;PSMD8;PSMA5;PSMB6;PSMA3;PSMD7;PSMA4;PSMC6;PSMB2;PSMC3;PSMB3;PSMC4;PSME3;PSMC1;PSMB1
mRNA metabolic process (GO:0016071)	19/95	2.61692e-06	6.05981e-05	4.00684	51.502	SF3A3;PNPT1;SSB;CSTF3;CPSF3;LSM5;LSM3;TBRG4;LSM2;RIDA;LSM6;HNRNPA2B1;SNRPG;SNRPE;SNRPD3;SNRPF;AURKAIP1;SRSF7;SNRPB
regulation of transcription from RNA polymerase II promoter in response to stress (GO:0043618)	18/87	2.8678e-06	6.58928e-05	4.17904	53.3328	PSMD12;PSMD11;PSMD8;PSMA5;PSMB6;PSMA3;PSMD7;PSMA4;PSMC6;PSMB2;PSMC3;PSMB3;PSMC4;PSME3;PSMC1;CHEK1;PSMB1;ELOC
purine nucleobase metabolic process (GO:0006144)	6/9	3.11976e-06	7.11304e-05	31.8257	403.479	PRPS1;SHMT2;SHMT1;GMPS;HPRT1;PAICS
purine nucleotide catabolic process (GO:0006195)	7/13	3.20449e-06	7.25047e-05	18.5778	235.026	NT5C;HINT1;GPX1;PNP;NUDT15;DNPH1;ITPA
respiratory chain complex IV assembly (GO:0008535)	9/23	3.41623e-06	7.62115e-05	10.2497	129.013	COA1;COX16;SCO1;FASTKD3;COX17;TIMM21;BCS1L;PET117;COA6
cholesterol biosynthetic process (GO:0006695)	11/35	3.44546e-06	7.62115e-05	7.3162	92.0265	IDI1;FDPS;SQLE;EBP;NSDHL;PMVK;MVD;DHCR7;HSD17B7;LBR;ACAT2
nuclear-transcribed mRNA catabolic process, exonucleolytic (GO:0000291)	11/35	3.44546e-06	7.62115e-05	7.3162	92.0265	EXOSC7;EXOSC5;LSM6;EXOSC9;EXOSC8;EXOSC3;LSM5;DCPS;EXOSC1;LSM3;LSM2
ATP synthesis coupled electron transport (GO:0042773)	5/6	4.18456e-06	9.18744e-05	79.5055	984.605	NDUFB6;NDUFA12;NDUFV3;NDUFV1;COA6
mRNA-containing ribonucleoprotein complex export from nucleus (GO:0071427)	19/99	4.96745e-06	0.000108261	3.80569	46.4774	NDC1;SEH1L;NXT1;CPSF3;THOC1;AAAS;MAGOHB;DDX39A;MAGOH;HNRNPA2B1;SRSF3;NUP35;NUP88;RNPS1;NUP54;SRSF7;EIF4E;RAE1;NUP37
RNA modification (GO:0009451)	14/58	5.44423e-06	0.000117786	5.08657	61.6541	SSB;METTL1;NSUN5;WDR4;NOP2;NAT10;TRMT1;PUS7;ELP5;FTSJ3;JMJD6;ADAT2;QTRT1;TRMT61A
NIK/NF-kappaB signaling (GO:0038061)	16/74	5.54933e-06	0.00011919	4.41426	53.4207	PSMD12;PSMD11;PSMD8;PSMA5;PSMB6;PSMA3;PSMD7;PSMA4;PSMC6;PSMB2;PSMC3;PSMB3;PSMC4;PSME3;PSMC1;PSMB1
regulation of stem cell differentiation (GO:2000736)	18/91	5.619e-06	0.000119818	3.94921	47.7434	PSMD12;PSMD11;PRKDC;PUS7;PSMD8;PSMA5;PSMB6;PSMA3;PSMD7;PSMA4;PSMC6;PSMB2;PSMC3;PSMB3;PSMC4;PSME3;PSMC1;PSMB1
pyrimidine nucleoside biosynthetic process (GO:0046134)	7/14	6.07944e-06	0.000127798	15.9229	191.244	UCK2;UCK1;TK1;UPP1;UMPS;DCK;DHODH
ribonucleoside monophosphate biosynthetic process (GO:0009156)	7/14	6.07944e-06	0.000127798	15.9229	191.244	ATIC;IMPDH2;PPAT;ADK;GMPS;PAICS;GART
nucleotide-excision repair, DNA incision, 5'-to lesion (GO:0006296)	11/37	6.32588e-06	0.000132042	6.7527	80.8356	POLD3;RFC5;RFC3;PCNA;RFC4;PARP1;RFC2;RPA3;POLD2;RPA2;CHD1L
negative regulation of mitotic cell cycle phase transition (GO:1901991)	18/92	6.60266e-06	0.000136855	3.89563	46.4673	PSMD12;PSMD11;AURKA;PSMD8;PSMA5;PSMB6;PSMA3;PSMD7;PSMA4;PSMC6;PSMB2;PSMC3;PSMB3;CDK4;PSMC4;PSME3;PSMC1;PSMB1
regulation of gene silencing by miRNA (GO:0060964)	15/67	6.88832e-06	0.000141785	4.61342	54.8336	NDC1;SEH1L;AAAS;POLR2D;POLR2E;POLR2F;NUP35;NUP54;NUP88;POLR2H;POLR2I;POLR2J;RAE1;POLR2K;NUP37
RNA methylation (GO:0001510)	14/60	8.32847e-06	0.000169926	4.8649	56.899	DIMT1;METTL1;NSUN5;METTL2A;TRMO;NOP2;PCIF1;THUMPD2;FTSJ3;FBL;TRMT112;TGS1;METTL5;TRMT61A
sterol biosynthetic process (GO:0016126)	11/38	8.42748e-06	0.000169926	6.50225	75.9724	IDI1;FDPS;SQLE;EBP;NSDHL;PMVK;MVD;DHCR7;HSD17B7;LBR;ACAT2
ncRNA export from nucleus (GO:0097064)	11/38	8.42748e-06	0.000169926	6.50225	75.9724	NDC1;NPM1;SEH1L;SSB;NUP35;NUP88;NUP54;AAAS;RAE1;RAN;NUP37
purine ribonucleoside monophosphate metabolic process (GO:0009167)	8/20	1.00249e-05	0.000199422	10.6215	122.258	ATIC;IMPDH2;PPAT;GMPS;AK4;HPRT1;PAICS;GART
mitochondrial cytochrome c oxidase assembly (GO:0033617)	8/20	1.00249e-05	0.000199422	10.6215	122.258	COA1;COX16;SCO1;FASTKD3;COX17;TIMM21;BCS1L;PET117
mRNA transport (GO:0051028)	19/104	1.04986e-05	0.000207453	3.58087	41.052	NDC1;SEH1L;NXT1;CPSF3;THOC1;AAAS;MAGOHB;DDX39A;MAGOH;HNRNPA2B1;SRSF3;NUP35;NUP88;RNPS1;NUP54;SRSF7;EIF4E;RAE1;NUP37
postreplication repair (GO:0006301)	12/46	1.0782e-05	0.000211642	5.63565	64.4585	POLD3;RFC5;RFC3;PCNA;RFC4;MSH2;RFC2;RPA3;POLD2;UBE2N;UBE2V2;RPA2
nucleotide-excision repair, DNA incision (GO:0033683)	11/39	1.11115e-05	0.000216674	6.26969	71.5217	POLD3;RFC5;RFC3;PCNA;RFC4;PARP1;RFC2;RPA3;POLD2;RPA2;CHD1L
ribosomal small subunit export from nucleus (GO:0000056)	5/7	1.39251e-05	0.000269764	39.7506	444.484	LTV1;RPS15;NPM1;NUP88;RAN
nucleic acid metabolic process (GO:0090304)	15/71	1.45716e-05	0.000280456	4.28297	47.6971	WDR74;SETMAR;HNRNPM;HNRNPF;POLR2D;HNRNPA2B1;POLR2E;POLR2F;POLR2H;KPNA2;HNRNPA1;POLR2I;POLR2J;POLR2K;RAN
spindle assembly checkpoint signaling (GO:0071173)	8/21	1.53515e-05	0.000289821	9.80391	108.669	CDC20;CENPF;PLK1;BUB3;TRIP13;BUB1;ZWINT;MAD2L1
mitotic spindle assembly checkpoint signaling (GO:0007094)	8/21	1.53515e-05	0.000289821	9.80391	108.669	CDC20;CENPF;PLK1;BUB3;TRIP13;BUB1;ZWINT;MAD2L1
mitotic spindle checkpoint signaling (GO:0071174)	8/21	1.53515e-05	0.000289821	9.80391	108.669	CDC20;CENPF;PLK1;BUB3;TRIP13;BUB1;ZWINT;MAD2L1
nuclear DNA replication (GO:0033260)	6/11	1.54703e-05	0.000290215	19.0934	211.49	MCM7;ORC3;MCM3;MCM4;MCM5;MCM6
nuclear transport (GO:0051169)	7/16	1.8237e-05	0.000337983	12.3832	135.126	NPM1;NXT1;CITED1;RSRC1;NUTF2;BANF1;AAAS
tRNA processing (GO:0008033)	14/64	1.83902e-05	0.000337983	4.47475	48.7913	POP5;POP7;SSB;METTL1;RPP30;WDR4;CSTF2;RPP40;ZBTB8OS;TRMT1;ELP5;ADAT2;QTRT1;TRMT61A
tRNA export from nucleus (GO:0006409)	10/34	1.85868e-05	0.000337983	6.64544	72.3892	NDC1;SEH1L;SSB;NUP35;NUP88;NUP54;AAAS;RAE1;RAN;NUP37
tRNA-containing ribonucleoprotein complex export from nucleus (GO:0071431)	10/34	1.85868e-05	0.000337983	6.64544	72.3892	NDC1;SEH1L;SSB;NUP35;NUP88;NUP54;AAAS;RAE1;RAN;NUP37
positive regulation of telomerase activity (GO:0051973)	10/34	1.85868e-05	0.000337983	6.64544	72.3892	CCT2;HSP90AB1;XRCC5;DKC1;PTGES3;TCP1;NEK2;AURKB;CCT4;WRAP53
regulation of translation (GO:0006417)	26/178	1.93998e-05	0.000350615	2.74685	29.804	PRKDC;SHMT2;SHMT1;NOLC1;NAT10;MALSU1;MRPL13;SYNCRIP;RIDA;OGFOD1;METTL5;EIF4E;EIF2A;EIF2B4;TRAP1;EIF5B;TSFM;NPM1;NSUN5;PCIF1;PUS7;EIF5;EIF6;NCL;ETF1;EIF4E2
transcription, DNA-templated (GO:0006351)	30/221	1.99411e-05	0.000358214	2.5257	27.335	GTF2A2;CCNH;GTF3C6;TAF9;DDX21;TTF2;PWP1;GTF2E2;POLR2D;POLR2E;POLR2F;ELOC;POLR2H;POLR2I;POLR2J;POLR2K;ABT1;PRMT5;TBP;PARP1;TWNK;GTF3A;DEK;POLR1C;DRG1;TFAM;RNPS1;TRIP13;PTMA;POLR3K
regulation of gene expression, epigenetic (GO:0040029)	16/82	2.19905e-05	0.000391823	3.87755	41.5863	DNMT1;GPX1;TBP;EED;DDX21;DEK;MYBBP1A;POLR1B;POLR1C;POLR2E;POLR1E;POLR2F;POLR2H;RBBP7;POLR2K;PHF19
tRNA modification (GO:0006400)	14/65	2.21702e-05	0.000391823	4.38678	47.0121	SSB;METTL1;METTL2A;TRMO;WDR4;THUMPD2;TPRKB;TRMT1;PUS7;ELP5;ADAT2;QTRT1;TRMT112;TRMT61A
dicarboxylic acid metabolic process (GO:0043648)	13/57	2.26521e-05	0.000391823	4.71923	50.4733	FH;MDH1;SHMT2;MDH2;SHMT1;GOT2;MTHFS;SDHA;MTHFD1;MTHFD2;SDHAF3;SLC25A32;ALDH18A1
regulation of DNA recombination at telomere (GO:0072695)	8/22	2.28696e-05	0.000391823	9.10315	97.2735	DAXX;POLR2D;POLR2E;POLR2F;POLR2H;POLR2I;POLR2J;POLR2K
error-free translesion synthesis (GO:0070987)	8/22	2.28696e-05	0.000391823	9.10315	97.2735	RFC5;RFC3;PCNA;RFC4;RFC2;RPA3;RPA2;RCHY1
rRNA methylation (GO:0031167)	8/22	2.28696e-05	0.000391823	9.10315	97.2735	FBL;TRMT112;DIMT1;NSUN5;NOP2;METTL5;MRM1;FTSJ3
negative regulation of DNA recombination at telomere (GO:0048239)	8/22	2.28696e-05	0.000391823	9.10315	97.2735	DAXX;POLR2D;POLR2E;POLR2F;POLR2H;POLR2I;POLR2J;POLR2K
negative regulation of mitotic metaphase/anaphase transition (GO:0045841)	8/22	2.28696e-05	0.000391823	9.10315	97.2735	CDC20;CENPF;PLK1;BUB3;TRIP13;BUB1;ZWINT;MAD2L1
nucleic acid-templated transcription (GO:0097659)	11/42	2.40745e-05	0.000410096	5.66204	60.2122	POLR2D;POLR2E;DRG1;POLR2F;RNPS1;POLR2H;POLR2I;PWP1;POLR2J;PTMA;POLR2K
cellular response to DNA damage stimulus (GO:0006974)	41/350	2.59232e-05	0.000439066	2.14045	22.6039	TOP2A;MCM7;PRKDC;TAF9;NUDT1;MCM10;PARK7;AATF;PAK1;SUMO1;CHEK2;CHCHD6;HMCES;CHEK1;RBBP8;BID;BARD1;RFC5;MBD4;NPM1;RFC3;SLF2;CBX5;RFC4;PARP1;LIG1;XRCC5;PARP2;FANCL;RFC2;CHD1L;APTX;FANCG;RAD51C;MSH2;TDP1;UBE2T;POLE3;CDK1;RAD1;ASF1A
purine nucleoside monophosphate biosynthetic process (GO:0009127)	6/12	2.93815e-05	0.00048898	15.9103	166.027	ATIC;IMPDH2;PPAT;GMPS;GART;PAICS
nucleoside salvage (GO:0043174)	6/12	2.93815e-05	0.00048898	15.9103	166.027	UCK2;UCK1;HPRT1;TK1;UPP1;DCK
ribosomal small subunit assembly (GO:0000028)	7/17	2.94129e-05	0.00048898	11.1443	116.28	ABT1;RPS15;RRP7A;PRKDC;XRCC5;ERAL1;MRPS7
cellular response to hypoxia (GO:0071456)	21/131	2.95302e-05	0.00048898	3.05945	31.9104	PSMD12;PSMD11;HILPDA;AK4;PSMD8;PSMA5;PSMB6;PSMA3;PSMD7;PSMA4;PSMC6;PSMB2;PSMC3;FAM162A;PSMB3;PSMC4;PSME3;PSMC1;LMNA;PSMB1;ELOC
nucleotide metabolic process (GO:0009117)	8/23	3.32448e-05	0.000546825	8.49582	87.6056	RNASEH2B;PNP;NME2;CMPK1;AK4;PARK7;NUDT5;DCK
mitotic metaphase plate congression (GO:0007080)	12/51	3.33925e-05	0.000546825	4.91183	50.6271	NUDC;CCNB1;PSRC1;SEH1L;KIFC1;CDCA5;RRS1;CDCA8;KIF2C;SPDL1;KIF22;NDC80
ubiquitin-dependent protein catabolic process (GO:0006511)	41/354	3.37672e-05	0.000549923	2.11263	21.7517	PSMD12;ANAPC15;PSMD11;ARRB1;RCHY1;FBXO22;ANAPC10;AURKB;UBE2L3;AURKA;CDC20;PSMD8;PSMB6;PSMD7;RNF114;PSMB2;PTTG1;PSMB3;CDC26;PSMB1;ARIH2;MVB12A;ELOC;BUB3;UBE2C;PLK1;ADRM1;PSMA5;COPS3;NSFL1C;PSMA3;RNF125;PSMA4;PSMC6;PSMC3;PSMC4;PSME3;PSMC1;ANAPC5;ANAPC1;MAD2L1
interleukin-1-mediated signaling pathway (GO:0070498)	17/94	3.45966e-05	0.000560351	3.53228	36.2827	PSMD12;PSMD11;PSMD8;PSMA5;PSMB6;PSMA3;PSMD7;PSMA4;PSMC6;PSMB2;PSMC3;PSMB3;PSMC4;PSME3;PSMC1;PSMB1;UBE2N
Wnt signaling pathway, planar cell polarity pathway (GO:0060071)	16/85	3.50463e-05	0.00056455	3.70836	38.0435	PSMD12;PSMD11;PSMD8;PSMA5;PSMB6;PSMA3;PSMD7;PSMA4;PSMC6;PSMB2;PSMC3;PSMB3;PSMC4;PSME3;PSMC1;PSMB1
U4 snRNA 3'-end processing (GO:0034475)	5/8	3.53083e-05	0.000565697	26.499	271.652	EXOSC7;EXOSC5;EXOSC9;EXOSC8;EXOSC3
positive regulation of protein localization to nucleus (GO:1900182)	14/68	3.79134e-05	0.000604169	4.14241	42.1705	CCT3;CCT2;PLK1;PARK7;IPO5;CCT6A;DKC1;TCP1;CDK1;CCT8;CCT7;CCT5;RAN;CCT4
mitotic spindle assembly (GO:0090307)	11/44	3.8659e-05	0.000610717	5.31832	54.0381	TPX2;WRAP73;RACGAP1;KIFC1;PRC1;CHEK2;KIF4A;BCCIP;AAAS;AURKB;MZT1
double-strand break repair (GO:0006302)	24/164	3.87364e-05	0.000610717	2.74993	27.9358	BARD1;XRCC6;PARP1;PRKDC;XRCC5;PARP2;CDCA5;HMGB2;SETMAR;RPA2;HMGB1;BRCA2;APTX;RAD51C;SUMO1;RNF138;CHEK2;TDP1;RPA3;UBE2V2;UBE2N;RBBP8;TRIP13;KPNA2
cellular protein metabolic process (GO:0044267)	46/417	3.93415e-05	0.000616975	2.00218	20.3085	MRPS17;MRPS15;STOML2;MRPS16;PRKDC;MRPS14;MRPL18;RPN1;MRPS12;PSEN2;MRPL36;MRPL37;MRPL34;MRPL13;MRPL35;FBXO22;MRPL32;UBE2L3;RPS15;DUSP12;MRPL3;CHEK2;RPL35;RPL38;MRPL9;SEPHS1;ABCF1;UBL4A;ATG3;CDKL3;CCDC59;MRPL27;MRPL28;MRPL23;RABGGTB;MRPS7;MRPL24;MRPS5;MRPS18C;MRPL52;SPCS2;MRPL51;COPS5;CALU;RPL27;FARSB
termination of RNA polymerase I transcription (GO:0006363)	9/30	4.09839e-05	0.000639349	6.83061	69.0051	TBP;CCNH;POLR1B;POLR1C;POLR2E;POLR2F;POLR1E;POLR2H;POLR2K
tRNA transport (GO:0051031)	10/37	4.19412e-05	0.000650858	5.90612	59.5292	NDC1;SEH1L;SSB;NUP35;NUP88;NUP54;AAAS;RAE1;RAN;NUP37
DNA-templated transcription, elongation (GO:0006354)	14/69	4.49937e-05	0.000694591	4.06687	40.7053	PCID2;ELOF1;CCNH;ADRM1;ELP4;POLR2D;POLR2E;POLR1E;POLR2F;ELOC;POLR2H;POLR2I;POLR2J;POLR2K
nucleotide biosynthetic process (GO:0009165)	7/18	4.5664e-05	0.000701285	10.1306	101.248	PRPS1;RRM1;PNP;MTHFD1;PPAT;HPRT1;GART
purine-containing compound catabolic process (GO:0072523)	6/13	5.18192e-05	0.000791712	13.6367	134.563	NT5C;GPX1;PNP;NUDT15;DNPH1;ITPA
regulation of establishment of planar polarity (GO:0090175)	16/88	5.45228e-05	0.000828746	3.55328	34.8822	PSMD12;PSMD11;PSMD8;PSMA5;PSMB6;PSMA3;PSMD7;PSMA4;PSMC6;PSMB2;PSMC3;PSMB3;PSMC4;PSME3;PSMC1;PSMB1
regulation of cellular response to heat (GO:1900034)	15/79	5.49637e-05	0.000831185	3.746	36.7439	NDC1;HSPA8;HSP90AB1;SEH1L;PTGES3;RPA2;AAAS;BAG2;RPA3;CHORDC1;NUP35;NUP54;NUP88;RAE1;NUP37
DNA protection (GO:0042262)	4/5	5.9014e-05	0.000887906	63.5507	618.84	NUDT1;GLRX2;NUDT15;DCTPP1
SCF-dependent proteasomal ubiquitin-dependent protein catabolic process (GO:0031146)	16/89	6.28589e-05	0.000939838	3.50442	33.9039	PSMD12;PSMD11;PSMD8;PSMA5;PSMB6;PSMA3;PSMD7;PSMA4;PSMC6;PSMB2;PSMC3;PSMB3;PSMC4;PSME3;PSMC1;PSMB1
positive regulation of transferase activity (GO:0051347)	22/148	6.30998e-05	0.000939838	2.79814	27.0603	RFC5;CCT2;RFC3;HSP90AB1;RFC4;PCNA;XRCC5;RFC2;DSCC1;PTGES3;PLK1;DBI;AURKB;UBE2L3;POLG2;DKC1;TCP1;HNRNPA2B1;UBE2N;NEK2;WRAP53;CCT4
regulation of cellular response to stress (GO:0080135)	19/118	6.54405e-05	0.000969828	3.07218	29.5986	NDC1;HSPA8;NPM1;SEH1L;PNPT1;HSP90AB1;PTGES3;RPA2;AAAS;RSL1D1;CHCHD2;BAG2;RPA3;CHORDC1;NUP35;NUP88;NUP54;RAE1;NUP37

## Sheet: Cluster3
Additional file 1: Table S4: Expression pattern clustering over the differentiation time course - GO term enrichment.
Term	Overlap	P.value	Adjusted.P.value	Odds.Ratio	Combined.Score	Genes
protein transport (GO:0015031)	64/369	1.5204e-09	5.99951e-06	2.51817	51.1297	RAB3B;ARF4;SYS1;CLU;AP4M1;CHMP1B;CHMP1A;ARL6IP5;VPS35;RAB8B;TMED4;NSF;ATP6V1G1;ATP6V0B;ATP6AP1;STX7;ANK3;ARFGAP3;COPZ1;ARL4C;ARL4D;ARL4A;RAB31;ERP29;SCG5;ATP6V1B2;TXNIP;CHMP3;ATP6V0D1;SCG2;STX1A;VAMP2;RAB7A;ATP6V1B1;NAPA;ATP6V1A;NAPB;STX12;COPA;ARL6;SNX4;ARFRP1;GGA1;KIF3A;SVBP;ATP6V0E2;RAB6A;ATP6V1D;RAB6B;ATP6V1C1;ATP6V0A1;BBS1;RABL2A;RAB10;IFT22;RAB14;SGSM3;CHMP2A;RAB18;IFT27;COPG1;VPS45;RAB5A;M…
regulation of macroautophagy (GO:0016241)	28/112	2.85421e-08	5.63135e-05	3.95472	68.701	ATP6V1A;SCOC;PRKAG1;GNAI3;PRKAG2;SNX32;MAPK8;CASP3;VPS35;CAPN1;ATP6V0E2;ATP6V1D;ATP6V1C1;ATP6V0A1;UBQLN2;SH3GLB1;BNIP3L;ATP6V1G1;ATP6V0B;ATG13;PRKAB1;CDK5;TRIM13;ATP6V1B2;ATP6V0D1;LAMTOR3;ATP6V1B1;EXOC1
neuron development (GO:0048666)	32/143	5.2522e-08	6.90839e-05	3.42412	57.3953	APP;GPM6A;CNTNAP2;BTG2;MYT1L;ARL3;STMN2;STMN3;STMN4;ZFYVE27;UNK;FLRT3;MAP2;BLOC1S2;STMN1;MAP4;NCDN;SH3GL2;GPM6B;LGI1;ACTL6B;LGI4;DTNBP1;ETV1;RAB11A;ISL2;CDK5;TDP2;DCX;PLP1;MAPT;ATXN10
axonogenesis (GO:0007409)	44/240	1.06671e-07	0.000105231	2.6748	42.94	ROBO2;NLGN3;APP;SPTBN4;NRP1;ROBO3;SEMA5B;DRAXIN;NRP2;EPHA10;SEMA3D;ATL1;NRXN1;SEMA3A;PTPRO;LRTM1;CXCR4;ACTB;KIF5C;TUBB3;SLIT1;OTX2;NCAM1;APBB1;CTNNA2;DRD2;PDLIM7;MAPK3;LGI1;LYPLA2;HSP90AA1;SEMA6D;GFRA1;SEMA4F;ANK3;ISL1;RAB10;ISL2;CDK5;FEZ1;MAP1B;MAP1A;CNTN2;GRB2
phagosome maturation (GO:0090382)	14/37	3.57676e-07	0.000282278	7.18066	106.587	ATP6V1A;ATP6V0B;ATP6V1G1;CORO1A;RAB31;RAB14;ATP6V1B2;ATP6V0E2;ATP6V0D1;ATP6V1D;ATP6V1C1;ATP6V0A1;ATP6V1B1;RAB7A
regulation of autophagy (GO:0010506)	41/231	6.97943e-07	0.000459014	2.56695	36.3869	ATP6V1A;NPRL2;PRKAG1;KEAP1;PRKAG2;SNX32;TRIM8;MAPK8;CASP3;ORMDL3;PSAP;LEPR;WDR6;VPS35;CAPN1;PIM2;ATP6V0E2;DRAM2;ATP6V1D;ATP6V1C1;ATP6V0A1;UBQLN2;SH3GLB1;ATP6V1G1;ATP6V0B;FBXW7;PLK2;RAB39B;ATG13;PRKAB1;SVIP;SIRT2;TMEM59;CDK5;ATP6V1B2;FBXL2;MAPT;ATP6V0D1;LAMTOR3;EXOC1;ATP6V1B1
synapse organization (GO:0050808)	27/126	1.39712e-06	0.000758468	3.23095	43.5567	NLGN3;APP;GPM6A;DCTN1;ZC4H2;NRXN1;CDC42;CDH2;FLRT3;SPOCK2;SNCG;DRD2;PPFIA2;LRRC4B;SNCA;RAB39B;PCDHB13;ANK3;PCDHB11;PCDHB10;CDK5;PCDHB2;CNTN2;MAPT;PCDHB9;PDZRN3;CBLN1
response to increased oxygen levels (GO:0036296)	6/7	1.5377e-06	0.000758468	70.5038	943.71	ATP6V1A;TMEM199;ATP6V1G1;ATP6AP1;CCDC115;ATP6V0D1
axon development (GO:0061564)	20/79	2.14789e-06	0.000852334	4.0065	52.2889	APP;SPTBN4;ATL1;ANK3;NREP;ISL1;ACTB;RTN4;RAB10;GAP43;ISL2;CDK5;MAP1B;SVBP;MAP1A;PLP1;MAPT;APBB1;CTNNA2;DRD2
nervous system development (GO:0007399)	64/447	2.16e-06	0.000852334	1.9967	26.0478	ROBO2;NRSN2;PPP1R17;NRSN1;MYT1L;STMN3;CDH2;DPYSL2;ZIC1;DPF2;CHAC1;SH3GL2;CHST8;RBFOX2;ACTL6B;PAX6;GFRA1;PCDHA10;ZEB2;FEZ1;DCX;TAGLN3;DAGLB;PAFAH1B3;NLGN3;GPM6A;CHRNA3;DCTN1;ZC4H2;NRXN1;CXCR4;CRMP1;HMGCR;PTS;ATXN3;NHLH2;FLRT3;SPOCK2;NTF3;PCDHA5;BPNT1;DRD2;NHEJ1;GPM6B;LGI1;CYP51A1;SCD5;POU6F2;RITA1;SEMA4F;PCDHB13;ZIC4;PCDHB11;PCDHB10;DCLK1;PCDHB2;CDK5;MAB21L2;SERPINI1;ATXN10;SCN2A;PCDHB9;NEUROG1;CB…
neuron projection extension (GO:1990138)	12/33	4.0289e-06	0.00139263	6.73313	83.639	NLGN3;NRP1;SEMA5B;NRP2;HSP90AA1;ALCAM;CDK5;FLRT3;SEMA3A;MAP1B;CTNNB1;SH3GL2
phagosome acidification (GO:0090383)	11/28	4.23506e-06	0.00139263	7.62105	94.2885	ATP6V1A;ATP6V0B;ATP6V1G1;ATP6V1B2;ATP6V0E2;ATP6V0D1;ATP6V1D;ATP6V1C1;ATP6V0A1;ATP6V1B1;RAB7A
positive regulation of ryanodine-sensitive calcium-release channel activity (GO:0060316)	6/8	5.73802e-06	0.00163728	35.25	425.411	GSTM2;AKAP6;CALM3;CALM1;CALM2;TRDN
membrane organization (GO:0061024)	40/242	5.90761e-06	0.00163728	2.35249	28.3222	NAPA;SCARB2;RTP1;ACTB;ACTG1;CORO1C;CHMP1B;CHMP1A;UBC;AP2M1;SH3GL2;SH3GLB1;ACTR3;CHRNB1;SUN1;GCA;SYT1;ANK2;ARPC4;ANK3;STAM;ARPC5;TOR1B;DNM1;TRDN;REEP1;RABIF;NECAP1;ARPC3;MYADM;AAK1;CHMP2A;CNTN2;CHMP3;GRB2;AMPH;CHMP6;RAB5A;VAMP2;CHMP5
axon extension (GO:0048675)	10/24	6.22382e-06	0.00163728	8.40884	100.798	NLGN3;NRP1;SEMA5B;HSP90AA1;NRP2;ALCAM;CDK5;SEMA3A;MAP1B;SLIT1
intracellular pH reduction (GO:0051452)	12/35	8.17019e-06	0.00201497	6.14697	72.0119	ATP6V1A;ATP6V0B;ATP6V1G1;ATP6V1B2;TMEM9;ATP6V0E2;ATP6V0D1;ATP6V1D;ATP6V1C1;ATP6V0A1;ATP6V1B1;RAB7A
cellular protein localization (GO:0034613)	49/329	1.12848e-05	0.00247996	2.08233	23.722	ARF4;CNTNAP2;RTP1;WDR45;AP4M1;VPS35;TMED4;CEP68;NSF;USP4;STX7;ANK2;ARFGAP3;ATG13;COPZ1;ARMCX3;ARL4C;ARL4D;ARL4A;RAB31;ERP29;SCG5;STX1A;NAPA;CD63;NAPB;STX12;COPA;ARL6;ARFRP1;GGA1;EPB41L3;RAB6A;RAB6B;RIC3;RABL2A;TM9SF2;REEP1;TM9SF1;IFT22;RAB14;SGSM3;RAB18;CTNNB1;CNTN2;IFT27;VPS45;LAMTOR3;RAB5A
neuron projection morphogenesis (GO:0048812)	27/140	1.13125e-05	0.00247996	2.82849	32.2154	APP;GPM6A;SPTBN4;CNTNAP2;ATL1;NYAP2;ACTB;CDC42;ALCAM;FLRT3;MAP2;EPB41L3;NTF3;APBB1;CTNNA2;DRD2;DTNBP1;ANK3;ISL1;DCLK1;RAB10;ISL2;CDK5;MAP1B;MAP1A;CTNNB1;DBN1
regulation of transport (GO:0051049)	12/37	1.56425e-05	0.0032433	5.6546	62.5711	NRP1;CDK5;REEP5;ICA1;ARL6IP5;LEPR;MUL1;ACTB;RAB11A;VAMP2;ACTG1;SNCA
substantia nigra development (GO:0021762)	13/43	1.64384e-05	0.0032433	5.10673	56.2551	YWHAE;G6PD;NDRG2;DYNLL1;ACTB;SIRT2;CDC42;YWHAQ;PLP1;CALM3;CALM1;CALM2;INA
endoplasmic reticulum to Golgi vesicle-mediated transport (GO:0006888)	32/185	1.92705e-05	0.00362102	2.47847	26.9086	DCTN6;NAPA;SPTBN4;ARF4;DYNC1I2;COPA;DCTN2;DCTN1;DCTN4;DCTN3;ACTR1A;TFG;CD59;DYNC1I1;TMED4;NSF;TRAPPC2;TRAPPC4;ANK2;ANK3;ARFGAP3;DYNLL1;NRBP1;COPZ1;ARFGAP2;DYNC1LI1;DYNC1LI2;TRAPPC6B;COPG1;ERGIC3;SEC22B;ACTR10
neuron projection development (GO:0031175)	30/171	2.62204e-05	0.00470298	2.51971	26.5803	APP;GPM6A;CNTNAP2;BTG2;STMN2;STMN3;STMN4;NYAP2;CDC42;ZFYVE27;FLRT3;MAP2;BLOC1S2;SVBP;STMN1;EPB41L3;NTF3;MAP4;NCDN;SH3GL2;GPM6B;LGI1;DTNBP1;DCLK1;RAB11A;CDK5;PLP1;MAPT;ATXN10;DBN1
regulation of microtubule polymerization or depolymerization (GO:0031110)	10/28	3.10974e-05	0.00518569	6.53879	67.8621	MAP2;MAP1B;STMN1;MAP1A;STMN2;STMN3;STMN4;MAPT;MAPRE2;CLASP2
cilium assembly (GO:0060271)	46/314	3.15399e-05	0.00518569	2.03971	21.14	SPAG16;YWHAE;ARF4;DYNC1I2;GALNT11;DCTN2;ARL6;DCTN1;CETN2;ARL3;DCTN3;RSPH9;TXNDC15;CCDC28B;DYNC2LI1;ACTR1A;NUDCD3;TUBA1A;PPP2R1A;KIF3A;CEP70;TCTN1;TMEM107;PDE6D;KIFAP3;ATP6V1D;RAB8B;ACTR3;BBS1;HSP90AA1;TUBB;DYNLL1;TUBB4A;RAB11A;ATAT1;IFT20;IFT22;IFT81;AKAP9;DCX;IFT27;CEP41;DYNLRB1;ATP6V0D1;EXOC1;SDCCAG8
regulation of exocytosis (GO:0017157)	14/52	3.3736e-05	0.0053249	4.34265	44.716	RAB3B;NSF;RALA;ATP6AP1;SYT1;CPLX2;RAB10;CHMP3;CHMP6;RAB5A;VAMP2;RAB8B;CLASP2;SNCA
cellular response to oxygen levels (GO:0071453)	6/10	3.74645e-05	0.00552368	17.6231	179.617	ATP6V1A;TMEM199;ATP6V1G1;ATP6AP1;CCDC115;ATP6V0D1
positive regulation of cation channel activity (GO:2001259)	12/40	3.77951e-05	0.00552368	5.04792	51.4047	NLGN3;GSTM2;KCNIP2;TMSB4X;AKAP6;ANK2;CALM3;ANK3;CALM1;CALM2;PIRT;TRDN
plasma membrane bounded cell projection organization (GO:0120036)	24/128	5.47541e-05	0.00771642	2.72784	26.7674	LGI1;APP;GPM6A;CNTNAP2;BTG2;STMN2;DTNBP1;STMN3;STMN4;RAB11A;ZFYVE27;CDK5;FLRT3;MAP2;BLOC1S2;STMN1;PLP1;MAP4;MAPT;NCDN;ATXN10;KIFAP3;SH3GL2;GPM6B
multivesicular body assembly (GO:0036258)	10/30	6.15437e-05	0.00795446	5.88427	57.0525	TSG101;CHMP1B;CHMP1A;CHMP2A;CHMP3;VPS37A;STAM;CHMP6;RAB11A;CHMP5
axonal transport (GO:0098930)	11/36	6.58145e-05	0.00795446	5.18006	49.8771	DST;DCTN1;KIF3A;FBXW11;BLOC1S2;DTNBP1;NEFL;KIF1A;MAPT;AP3B2;SYBU
transferrin transport (GO:0033572)	11/36	6.58145e-05	0.00795446	5.18006	49.8771	ATP6V1A;ATP6V0B;ATP6V1G1;ATP6AP1;ATP6V1B2;ATP6V0E2;ATP6V0D1;ATP6V1D;ATP6V1C1;ATP6V0A1;ATP6V1B1
endoplasmic reticulum tubular network organization (GO:0071786)	7/15	6.74842e-05	0.00795446	10.2845	98.768	RAB10;REEP1;RTN3;ZFYVE27;ATL1;RAB18;RTN4
fatty acid beta-oxidation using acyl-CoA oxidase (GO:0033540)	7/15	6.74842e-05	0.00795446	10.2845	98.768	ACOT8;AMACR;SCP2;HSD17B4;CROT;DECR2;CRAT
G2/M transition of mitotic cell cycle (GO:0000086)	24/130	7.08278e-05	0.00795446	2.67608	25.5706	YWHAE;DYNC1I2;HSP90AA1;DCTN2;FBXW11;DCTN1;CETN2;TUBB;DCTN3;DYNLL1;ARPP19;TUBB4A;ACTR1A;TUBA1A;PPME1;PPP2R1A;AKAP9;CEP70;ENSA;CEP41;PHLDA1;LCMT1;SKP1;SDCCAG8
endosome transport via multivesicular body sorting pathway (GO:0032509)	9/25	7.24724e-05	0.00795446	6.61701	63.0754	TMEM50A;CHMP1B;LEPROTL1;TMEM50B;CHMP1A;CHMP2A;CHMP3;CHMP6;CHMP5
chemical synaptic transmission (GO:0007268)	44/306	7.25699e-05	0.00795446	1.99375	19.0024	NAPA;NLGN3;NAPB;CHRNA3;NRXN1;SLC1A2;LIN7B;GABARAP;ATXN3;PDZD11;SLC17A6;SNCG;DRD2;PRKACB;GRIA3;SNCA;SYT5;RIC3;CHRNB1;CHRNB4;PTPRN2;CHRNB3;SLC12A5;SYT1;KCNIP2;PCDHB13;NSG1;PCDHB11;HTR5A;PCDHB10;PCDHB2;TH;CDK5;PRKAR1A;SST;CAMK4;AKAP9;PLP1;AMPH;CALM1;PCDHB9;STX1A;VAMP2;CBLN1
cellular response to increased oxygen levels (GO:0036295)	6/11	7.6915e-05	0.00820288	14.0977	133.545	ATP6V1A;TMEM199;ATP6V1G1;ATP6AP1;CCDC115;ATP6V0D1
cell cycle G2/M phase transition (GO:0044839)	24/131	8.03483e-05	0.00834354	2.65093	24.9959	YWHAE;DYNC1I2;HSP90AA1;DCTN2;FBXW11;DCTN1;CETN2;TUBB;DCTN3;DYNLL1;ARPP19;TUBB4A;ACTR1A;TUBA1A;PPME1;PPP2R1A;AKAP9;CEP70;ENSA;CEP41;PHLDA1;LCMT1;SKP1;SDCCAG8
multivesicular body organization (GO:0036257)	10/31	8.44743e-05	0.00854707	5.60376	52.558	TSG101;CHMP1B;CHMP1A;CHMP2A;CHMP3;VPS37A;STAM;CHMP6;RAB11A;CHMP5
synaptic vesicle endocytosis (GO:0048488)	11/38	0.000113852	0.0110412	4.79583	43.5491	NLGN3;SYT5;SYT1;CDK5;SNCG;AMPH;DNM1;SNAP91;STX1A;VAMP2;SNCA
vacuolar acidification (GO:0007035)	8/21	0.000115903	0.0110412	7.23568	65.5752	TMEM199;GRN;CCDC115;ATP6AP2;TMEM9;ATP6V0D1;ATP6V0E2;ATP6V0A1
cell junction assembly (GO:0034329)	20/102	0.000117519	0.0110412	2.87912	26.0529	NLGN3;GPM6A;NRXN1;ILK;PCDHB13;PCDHB11;PCDHB10;ACTB;ACTG1;CDC42;CLDN5;CDH2;CDK5;PCDHB2;FLRT3;CDH10;SPOCK2;CDH12;DRD2;PCDHB9
ciliary basal body-plasma membrane docking (GO:0097711)	19/95	0.000131068	0.01136	2.95016	26.3738	YWHAE;DYNC1I2;HSP90AA1;DCTN2;DCTN1;CETN2;TUBB;DCTN3;DYNLL1;TUBB4A;RAB11A;ACTR1A;TUBA1A;PPP2R1A;TCTN1;AKAP9;CEP70;CEP41;SDCCAG8
axon extension involved in axon guidance (GO:0048846)	5/8	0.000137268	0.01136	19.5698	174.045	NRP1;NRP2;ALCAM;SEMA3A;SLIT1
neuron projection extension involved in neuron projection guidance (GO:1902284)	5/8	0.000137268	0.01136	19.5698	174.045	NRP1;NRP2;ALCAM;SEMA3A;SLIT1
regulation of dopamine receptor signaling pathway (GO:0060159)	5/8	0.000137268	0.01136	19.5698	174.045	PALM;DTNBP1;VPS35;DRD2;RGS8
cellular response to nitrogen levels (GO:0043562)	6/12	0.000143568	0.01136	11.7474	103.95	BECN1;GABARAPL1;MAP1LC3B;MAP1LC3A;NPRL2;GABARAP
cellular response to nitrogen starvation (GO:0006995)	6/12	0.000143568	0.01136	11.7474	103.95	BECN1;GABARAPL1;MAP1LC3B;MAP1LC3A;NPRL2;GABARAP
negative regulation of microtubule polymerization (GO:0031115)	6/12	0.000143568	0.01136	11.7474	103.95	CLIP3;MAP2;STMN1;STMN2;TUBB4A;SNCA
presynaptic endocytosis (GO:0140238)	9/27	0.000143943	0.01136	5.88115	52.0252	NLGN3;SYT5;SYT1;CDK5;SNCG;AMPH;STX1A;VAMP2;SNCA
positive regulation of calcium ion transmembrane transporter activity (GO:1901021)	8/22	0.000169611	0.0128513	6.71848	58.3299	GSTM2;AKAP6;ANK2;CALM3;ATP1B1;CALM1;CALM2;TRDN
cellular response to insulin stimulus (GO:0032869)	23/129	0.000171217	0.0128513	2.56292	22.2271	ATP6V1A;ATP6V1G1;ATP6V0B;GOT1;ATP6AP1;RARRES2;PIK3R3;HDAC9;GCK;USF1;RAB10;RAB31;ATP6V1B2;GRB2;ATP6V0D1;ATP6V0E2;LPIN1;ATP6V1D;ATP6V1C1;VAMP2;ATP6V0A1;RAB8B;ATP6V1B1
axon choice point recognition (GO:0016198)	4/5	0.000179124	0.0128513	46.9427	404.995	ROBO2;APP;ROBO3;GAP43
protein localization to axon (GO:0099612)	4/5	0.000179124	0.0128513	46.9427	404.995	CNTNAP2;EPB41L3;CNTN2;ANK3
regulation of cyclase activity (GO:0031279)	4/5	0.000179124	0.0128513	46.9427	404.995	CAP1;MAPK8;CAP2;MAPK3
central nervous system neuron differentiation (GO:0021953)	10/34	0.00020084	0.0139038	4.90249	41.7349	DRAXIN;MAP2;ZC4H2;CEND1;CTNNB1;FAIM2;MAPT;ISL1;SOX4;CBLN1
synaptic vesicle recycling (GO:0036465)	10/34	0.00020084	0.0139038	4.90249	41.7349	NLGN3;SYT5;SYT1;CDK5;SNCG;AMPH;RAB5A;STX1A;VAMP2;SNCA
cell morphogenesis involved in neuron differentiation (GO:0048667)	16/76	0.000234804	0.0159747	3.14352	26.2696	APP;SPTBN4;ATL1;ANK3;ISL1;ACTB;RAB10;ISL2;UNK;CDK5;MAP2;MAP1B;MAP1A;APBB1;CTNNA2;DRD2
regulation of release of sequestered calcium ion into cytosol by sarcoplasmic reticulum (GO:0010880)	8/23	0.000242208	0.0160988	6.27024	52.2042	GSTM2;AKAP6;ANK2;CALM3;CALM1;CALM2;SLC8A1;TRDN
regulation of cell communication by electrical coupling (GO:0010649)	6/13	0.000248867	0.0160988	10.0687	83.556	CALM3;ANK3;CALM1;CALM2;SLC8A1;TRDN
transport along microtubule (GO:0010970)	6/13	0.000248867	0.0160988	10.0687	83.556	CDC42;CLIP3;APP;DYNC1I2;COPG1;DYNC1I1
Golgi to plasma membrane transport (GO:0006893)	12/48	0.000261451	0.0163793	3.92446	32.3739	NSF;RAB10;ARFRP1;GGA1;BBS1;SYS1;RAB31;ARL3;ANK3;COMMD1;VAMP2;EXOC1
regulation of muscle cell differentiation (GO:0051147)	10/35	0.000261504	0.0163793	4.70614	38.8212	CDC42;MYOG;RBM4;MAPK11;CDH2;ID2;CTNNA1;CTNNB1;CTNNA2;HDAC9
axon guidance (GO:0007411)	31/203	0.000278093	0.0171163	2.13219	17.4574	ROBO2;SPTBN4;NRP1;ROBO3;SEMA5B;DRAXIN;NRP2;EPHA10;SEMA3D;NRXN1;SEMA3A;PTPRO;LRTM1;CXCR4;ALCAM;KIF5C;TUBB3;SLIT1;OTX2;NCAM1;PDLIM7;MAPK3;LGI1;LYPLA2;SEMA6D;GFRA1;SEMA4F;GAP43;FEZ1;CNTN2;GRB2
lysosomal lumen acidification (GO:0007042)	5/9	0.000288778	0.0171163	14.6765	119.612	TMEM199;GRN;CCDC115;ATP6AP2;TMEM9
protein localization to organelle (GO:0033365)	24/142	0.000289656	0.0171163	2.40236	19.5716	YWHAE;CEP68;PPP1R15A;APP;BBS1;CYB5A;SYS1;ARL6;ARL3;SIX1;ANK2;TOR1B;RAB11A;IFT20;ARFRP1;LMBRD1;VPS35;SCG3;RAB6A;DCP1A;TRAM1L1;ATP6V1D;STX1A;VAMP2
regulation of cell cycle G2/M phase transition (GO:1902749)	17/85	0.000290622	0.0171163	2.94766	24.0042	YWHAE;DYNC1I2;HSP90AA1;DCTN2;DCTN1;CETN2;TUBB;DCTN3;DYNLL1;TUBB4A;ACTR1A;TUBA1A;PPP2R1A;AKAP9;CEP70;CEP41;SDCCAG8
establishment of protein localization to plasma membrane (GO:0061951)	10/36	0.00033677	0.0195426	4.52489	36.1815	NSF;RAB10;ARFRP1;GGA1;BBS1;SYS1;RAB31;ANK3;VAMP2;RAB7A
Golgi to plasma membrane protein transport (GO:0043001)	9/30	0.000354149	0.0199639	5.04016	40.0481	NSF;RAB10;ARFRP1;GGA1;BBS1;SYS1;RAB31;ANK3;VAMP2
regulation of catecholamine secretion (GO:0050433)	9/30	0.000354149	0.0199639	5.04016	40.0481	SYT5;SYT1;SYT11;DTNBP1;SYT13;DRD2;STX1A;SNCA;SYT6
signal release from synapse (GO:0099643)	11/43	0.00037766	0.0209894	4.04539	31.8838	PTPRN2;SYT1;CDK5;PDZD11;NRXN1;CPLX2;LIN7B;STX1A;VAMP2;CPLX3;SNCA
regulation of dopamine secretion (GO:0014059)	8/25	0.000463523	0.0249631	5.53197	42.467	SYT5;SYT1;SYT11;DTNBP1;SYT13;DRD2;SNCA;SYT6
mitotic cell cycle phase transition (GO:0044772)	31/209	0.000466008	0.0249631	2.05964	15.8001	YWHAE;DYNC1I2;DCTN2;DCTN1;CETN2;CAMK2A;DCTN3;ARPP19;ACTR1A;TUBA1A;PPP2R1A;PPME1;MYC;CEP70;ENSA;PIM2;LCMT1;PHLDA1;SKP1;CLASP2;CDKN2D;HSP90AA1;FBXW11;PLK2;TUBB;DYNLL1;TUBB4A;AKAP9;CHMP2A;CEP41;SDCCAG8
neurotransmitter secretion (GO:0007269)	11/44	0.000468137	0.0249631	3.92258	30.0735	PTPRN2;SYT1;CDK5;PDZD11;NRXN1;CPLX2;LIN7B;STX1A;VAMP2;CPLX3;SNCA
endoplasmic reticulum organization (GO:0007029)	15/73	0.000479246	0.0252147	3.04705	23.2895	APP;RTN3;CYB5A;ATL1;TOR1B;RTN4;TRDN;RAB10;REEP1;REEP5;RAB18;SPTSSB;TRAM1L1;STX1A;VAMP2
mitotic cytokinetic process (GO:1902410)	7/20	0.000572417	0.0290025	6.32718	47.2365	CHMP1B;CHMP1A;CHMP2A;CHMP3;KLHDC8B;CHMP6;CHMP5
organelle assembly (GO:0070925)	53/425	0.000572862	0.0290025	1.69113	12.6241	SPAG16;ARF4;GALNT11;WDR45;ZFYVE1;TXNDC15;CCDC28B;MAP1LC3B;NUDCD3;MAP1LC3A;CHMP1B;TCTN1;CHMP1A;TMEM107;RAB8B;ACTR3;GABARAPL1;STX7;CIRBP;VPS37A;DYNLL1;ATG13;BSCL2;IFT81;CHMP3;MAPT;ATP6V0D1;CHMP6;MAPRE2;EXOC1;RAB7A;CHMP5;BECN1;STX12;TSG101;ARL6;ARL3;CORO1A;GABARAP;KIF3A;PDE6D;ATP6V1D;UBQLN2;CENPT;BBS1;YTHDF2;STAM;RAB11A;ATAT1;IFT20;CHMP2A;CEP41;DHX29
protein localization to cell periphery (GO:1990778)	23/140	0.000580496	0.0290025	2.32057	17.292	RAB3B;SPTBN4;ARL3;KCNB2;ANK2;ANK3;ZDHHC22;ATP1B1;LIN7B;RAB11A;TNFRSF1A;AP4M1;RAB10;TSPAN14;ZFYVE27;PDZD11;EPB41L3;MYADM;FLOT1;TSPAN5;FLOT2;RAB8B;CLASP2
antigen processing and presentation of exogenous peptide antigen via MHC class II (GO:0019886)	18/98	0.000580639	0.0290025	2.65286	19.7675	DCTN6;DYNC1I2;DCTN2;DCTN1;DCTN4;DCTN3;DYNLL1;DYNC1LI1;DYNC1LI2;ACTR1A;KIF3A;KIFAP3;ACTR10;AP2M1;SH3GL2;DYNC1I1;AP1M1;RAB7A
cellular response to starvation (GO:0009267)	25/158	0.000610638	0.0301197	2.21984	16.4291	ATP6V1A;BECN1;NIM1K;NPRL2;PRKAG1;PRKAG2;WDR45;ZFYVE1;GABARAP;MAP1LC3B;MAPK8;MAP1LC3A;ATP6V0E2;ATP6V1D;ATP6V1C1;MAPK3;SH3GLB1;ATP6V1G1;GABARAPL1;ATP6V0B;ASNS;ATP6V1B2;ATP6V0D1;LAMTOR3;ATP6V1B1
antigen processing and presentation of peptide antigen via MHC class II (GO:0002495)	18/100	0.000744944	0.0360485	2.58787	18.6384	DCTN6;DYNC1I2;DCTN2;DCTN1;DCTN4;DCTN3;DYNLL1;DYNC1LI1;DYNC1LI2;ACTR1A;KIF3A;KIFAP3;ACTR10;AP2M1;SH3GL2;DYNC1I1;AP1M1;RAB7A
regulation of cell division (GO:0051302)	15/76	0.000749108	0.0360485	2.89672	20.8466	SH3GLB1;BECN1;CETN2;PLK2;SIRT2;RAB11A;KLHL9;MYC;EFHC1;CDK2AP2;TXNIP;CALM3;FSD1;CALM1;CALM2
regulation of cardiac muscle contraction by calcium ion signaling (GO:0010882)	7/21	0.000800675	0.0378862	5.87492	41.8885	GSTM2;ANK2;CALM3;ATP1B1;CALM1;CALM2;SLC8A1
negative regulation of cation channel activity (GO:2001258)	8/27	0.000825701	0.0378862	4.94912	35.1351	GSTM2;KCNAB1;CALM3;GNB5;DRD2;CALM1;CALM2;TRDN
negative regulation of protein polymerization (GO:0032272)	8/27	0.000825701	0.0378862	4.94912	35.1351	CLIP3;MAP2;STMN1;STMN2;MYADM;TUBB4A;SNCA;PFN2
positive regulation of muscle cell differentiation (GO:0051149)	8/27	0.000825701	0.0378862	4.94912	35.1351	CDC42;MYOG;RBM4;MAPK11;CDH2;CTNNA1;CTNNB1;CTNNA2
regulated exocytosis (GO:0045055)	27/180	0.000881624	0.0399872	2.08445	14.6615	LGALS3BP;APP;CD63;CPLX2;CLU;CPLX3;CYB5R1;TMSB4X;PSAP;CDC37L1;SNCA;SYT5;SYT1;RARRES2;SYT13;SYT6;RAB10;RAB31;CDK5;SYT11;PCYOX1L;SERPING1;SCG3;MAGED2;CALM1;STX1A;VAMP2
late endosome to vacuole transport via multivesicular body sorting pathway (GO:0032511)	6/16	0.000945071	0.0419017	7.04694	49.0766	TMEM50A;TMEM50B;LEPROTL1;STAM;CHMP6;CHMP5
retrograde axonal transport (GO:0008090)	6/16	0.000945071	0.0419017	7.04694	49.0766	DST;FBXW11;MAP1A;NEFL;KIF1A;ACTR10
regulation of filopodium assembly (GO:0051489)	10/41	0.00103479	0.0453697	3.79404	26.0785	CDC42;GPM6A;NRP1;RIPOR2;BCAS3;RALA;GAP43;DMTN;PALM;RAB5A
antigen processing and presentation of exogenous peptide antigen (GO:0002478)	18/103	0.00106543	0.0456982	2.49613	17.0844	DCTN6;DYNC1I2;DCTN2;DCTN1;DCTN4;DCTN3;DYNLL1;DYNC1LI1;DYNC1LI2;ACTR1A;KIF3A;KIFAP3;ACTR10;AP2M1;SH3GL2;DYNC1I1;AP1M1;RAB7A
macroautophagy (GO:0016236)	20/120	0.00107109	0.0456982	2.35856	16.1304	BECN1;GABARAPL1;TSG101;PRKAG1;PRKAG2;VPS37A;STAM;DYNLL1;ZFYVE1;ATG13;PRKAB1;GABARAP;MAP1LC3B;MAP1LC3A;FUNDC1;SNX14;CHMP2A;CHMP3;CHMP6;ARL8B
negative regulation of calcium ion transmembrane transporter activity (GO:1901020)	8/28	0.00107702	0.0456982	4.7014	32.1273	YWHAE;GSTM2;CALM3;GNB5;DRD2;CALM1;CALM2;TRDN
regulation of vacuole organization (GO:0044088)	7/22	0.00109517	0.0457704	5.48296	37.3765	SCARB2;IFT20;ANXA2;NPRL2;ENO2;RAB5A;UBQLN2
protein localization to basolateral plasma membrane (GO:1903361)	4/7	0.00110192	0.0457704	15.6459	106.559	AP4M1;RAB10;PDZD11;LIN7B
protein targeting to membrane (GO:0006612)	16/87	0.00113072	0.0464772	2.6549	18.0133	PEX16;RTP1;ARL6;SSR2;PEX11B;ZDHHC12;VPS37A;ZDHHC22;SRP14;GDAP1;PEX13;ZDHHC4;ZDHHC9;PEX5;SEC62;RAB8B
cellular transition metal ion homeostasis (GO:0046916)	17/96	0.00124599	0.0506875	2.5357	16.9583	ATP6V1A;APP;ATP6V1G1;NDFIP1;ATP6AP1;CCDC115;MT1X;SLC39A13;CYB561A3;ATOX1;TMEM199;MYC;MT1F;ATP6V0D1;FBXL5;ISCU;SKP1
midbody abscission (GO:0061952)	6/17	0.00136391	0.05382	6.40596	42.2627	CHMP1B;CHMP1A;CHMP2A;CHMP3;CHMP6;CHMP5
negative regulation of peptidyl-threonine phosphorylation (GO:0010801)	6/17	0.00136391	0.05382	6.40596	42.2627	DMTN;SPRY2;CALM3;CALM1;CALM2;SIRT2
regulation of cardiac muscle contraction by regulation of the release of sequestered calcium ion (GO:0010881)	6/17	0.00136391	0.05382	6.40596	42.2627	GSTM2;ANK2;CALM3;CALM1;CALM2;SLC8A1
regulation of G2/M transition of mitotic cell cycle (GO:0010389)	23/149	0.0013908	0.0542811	2.15376	14.1671	YWHAE;DYNC1I2;HSP90AA1;DCTN2;DCTN1;CETN2;TUBB;FHL1;DCTN3;DYNLL1;TUBB4A;RAB11A;ACTR1A;PSMC5;TUBA1A;PSMD4;PPP2R1A;AKAP9;CEP70;PSMF1;CEP41;SKP1;SDCCAG8
post-Golgi vesicle-mediated transport (GO:0006892)	16/89	0.00145209	0.0542811	2.58188	16.872	NAPA;APP;SYS1;ARL3;DTNBP1;COMMD1;AP4M1;RAB10;RABIF;AP1G2;RAB14;CHMP2A;SH3GL2;VAMP2;EXOC1;AP1M1
iron ion transport (GO:0006826)	11/50	0.00147386	0.0542811	3.31803	21.6331	ATP6V1A;ATP6V0B;ATP6V1G1;ATP6AP1;ATP6V1B2;ATP6V0D1;ATP6V0E2;ATP6V1D;ATP6V1C1;ATP6V1B1;ATP6V0A1
neuron migration (GO:0001764)	11/50	0.00147386	0.0542811	3.31803	21.6331	NRP1;GPM6A;TUBB2B;TUBB2A;CDK5;MAP1B;SEMA3A;DCX;PEX13;ASTN1;SDCCAG8
ganglion development (GO:0061548)	5/12	0.00148502	0.0542811	8.38523	54.6074	NRP1;NRP2;TUBB3;SEMA3A;CTNNB1
negative regulation of release of sequestered calcium ion into cytosol (GO:0051280)	5/12	0.00148502	0.0542811	8.38523	54.6074	GSTM2;CALM3;CALM1;CALM2;TRDN
negative regulation of ryanodine-sensitive calcium-release channel activity (GO:0060315)	5/12	0.00148502	0.0542811	8.38523	54.6074	GSTM2;CALM3;CALM1;CALM2;TRDN
insulin receptor signaling pathway (GO:0008286)	14/73	0.00148565	0.0542811	2.79376	18.1927	ATP6V1A;ATP6V0B;ATP6V1G1;ATP6AP1;RARRES2;PIK3R3;ATP6V1B2;GRB2;ATP6V0D1;ATP6V0E2;ATP6V1D;ATP6V1C1;ATP6V1B1;ATP6V0A1
cellular iron ion homeostasis (GO:0006879)	12/58	0.00160912	0.0582532	3.06964	19.7441	ATP6V1A;TMEM199;ATP6V1G1;NDFIP1;ATP6AP1;CCDC115;MYC;CYB561A3;ATP6V0D1;FBXL5;ISCU;SKP1
cellular response to amino acid starvation (GO:0034198)	14/74	0.00170209	0.0610586	2.74705	17.5149	SH3GLB1;ATP6V1A;ATP6V0B;ATP6V1G1;NPRL2;MAPK8;ATP6V1B2;ATP6V0D1;ATP6V0E2;ATP6V1D;LAMTOR3;ATP6V1C1;ATP6V1B1;MAPK3
synaptic vesicle cycle (GO:0099504)	8/30	0.00176101	0.0626031	4.27354	27.1022	CDK5;SLC17A6;CPLX2;RAB5A;STX1A;VAMP2;CPLX3;SNCA
negative regulation of epidermal growth factor receptor signaling pathway (GO:0042059)	10/44	0.00184513	0.064435	3.4587	21.7732	CDC42;TSG101;DUSP3;SPRY2;CBLB;GRB2;STAM;CHMP6;SH3GL2;RAB7A
regulation of microtubule cytoskeleton organization (GO:0070507)	9/37	0.00186618	0.064435	3.77869	23.7447	STMN1;STMN2;CDK2AP2;STMN3;TRIM36;STMN4;MAPT;MAPRE2;CLASP2
regulation of secretion by cell (GO:1903530)	12/59	0.00187786	0.064435	3.00417	18.859	RAB3B;NSF;RAB10;CHRNB4;RALA;SYT1;CAMK2A;SCG5;CPLX2;VAMP2;RAB8B;CPLX3
selective autophagy (GO:0061912)	12/59	0.00187786	0.064435	3.00417	18.859	DYNC1LI1;BECN1;DYNC1I2;MAP1LC3B;DYNC1LI2;PEX5;UBC;UFC1;DYNLL1;ATG13;DYNC1I1;RAB7A
response to amino acid starvation (GO:1990928)	14/75	0.0019441	0.0661331	2.70187	16.8677	SH3GLB1;ATP6V1A;ATP6V0B;ATP6V1G1;NPRL2;MAPK8;ATP6V1B2;ATP6V0D1;ATP6V0E2;ATP6V1D;LAMTOR3;ATP6V1C1;ATP6V1B1;MAPK3
negative regulation of axon extension (GO:0030517)	8/31	0.00221198	0.0730544	4.08751	24.9905	SEMA5B;SEMA3D;MAP2;SEMA3A;SEMA6D;TRIM46;SEMA4F;RTN4
detection of calcium ion (GO:0005513)	5/13	0.00225761	0.0730544	7.33668	44.7057	SYT1;KCNIP2;CALM3;CALM1;CALM2
regulation of lysosomal lumen pH (GO:0035751)	5/13	0.00225761	0.0730544	7.33668	44.7057	TMEM199;GRN;CCDC115;ATP6AP2;TMEM9
regulation of platelet-derived growth factor receptor signaling pathway (GO:0010640)	5/13	0.00225761	0.0730544	7.33668	44.7057	IFT20;NDRG4;CBLB;APOD;SNCA
actin-myosin filament sliding (GO:0033275)	9/38	0.00227717	0.0730544	3.64819	22.1986	MYL4;ACTA1;MYL6;ACTC1;TPM4;MYL1;TNNT1;TNNT3;MYL6B
muscle filament sliding (GO:0030049)	9/38	0.00227717	0.0730544	3.64819	22.1986	MYL4;ACTA1;MYL6;ACTC1;TPM4;MYL1;TNNT1;TNNT3;MYL6B
regulation of axon extension (GO:0030516)	9/38	0.00227717	0.0730544	3.64819	22.1986	OLFM1;ZFYVE27;MAP2;SEMA3A;TRIM46;MAPT;MAP3K13;RTN4;DBN1
retrograde vesicle-mediated transport, Golgi to endoplasmic reticulum (GO:0006890)	15/85	0.00243537	0.0774997	2.52305	15.1828	NSF;NAPA;ARF4;COPA;ARFGAP3;COPZ1;ARFGAP2;TAPBP;KIF3A;COPG1;KIFAP3;ERGIC3;SEC22B;RAB6A;RAB6B
negative regulation of cell junction assembly (GO:1901889)	7/25	0.00250534	0.0784608	4.56839	27.3616	ROBO2;BCAS3;DMTN;SLIT1;APOD;CORO1C;CLASP2
regulation of ryanodine-sensitive calcium-release channel activity (GO:0060314)	7/25	0.00250534	0.0784608	4.56839	27.3616	JPH4;GSTM2;AKAP6;CALM3;CALM1;CALM2;TRDN
iron ion homeostasis (GO:0055072)	12/61	0.00252589	0.0784815	2.88124	17.2331	ATP6V1A;TMEM199;ATP6V1G1;NDFIP1;ATP6AP1;CCDC115;MYC;CYB561A3;ATP6V0D1;FBXL5;ISCU;SKP1
synapse assembly (GO:0007416)	13/69	0.00255003	0.0786127	2.73188	16.3138	NLGN3;GPM6A;NRXN1;PCDHB13;PCDHB11;PCDHB10;CDH2;CDK5;PCDHB2;FLRT3;SPOCK2;DRD2;PCDHB9
regulation of exosomal secretion (GO:1903541)	6/19	0.00260841	0.079789	5.41984	32.2427	TSG101;CHMP2A;CHMP3;STAM;CHMP6;RAB7A
negative regulation of chemotaxis (GO:0050922)	8/32	0.00274881	0.0834369	3.91699	23.0969	ROBO2;SEMA5B;ANGPT2;DUSP3;SEMA3D;SEMA3A;SEMA6D;SEMA4F
neutrophil mediated immunity (GO:0002446)	56/488	0.00282194	0.085003	1.5366	9.02033	PYGB;GDI2;SRP14;ALAD;CAPN1;OSTF1;CTSB;CAP1;SERPINB1;HSP90AA1;CHRNB4;NHLRC3;ANXA2;DYNLT1;ANXA3;TUBB;ATP6AP2;DYNLL1;SERPINB6;DYNC1LI1;RAB31;VAMP2;RAB7A;KMT2E;CD63;ASAH1;GRN;PGRMC1;CYB5R3;PSAP;NEU1;ORMDL3;CD59;RAB6A;ATP6V1D;AP1M1;ATP6V0A1;VAT1;PTPRN2;GCA;FUCA1;IDH1;FUCA2;ARPC5;EEF2;SVIP;CPPED1;RAB10;TSPAN14;RAB14;QPCT;RAB18;YPEL5;LAMTOR3;ACTR10;RAB9B
protein localization to membrane (GO:0072657)	27/195	0.00288898	0.0863629	1.89678	11.0902	RAB3B;SPTBN4;ARL3;NRXN1;ZDHHC22;LIN7B;AP4M1;ZFYVE27;PDZD11;EPB41L3;FLOT1;TSPAN5;FLOT2;RAB8B;CLASP2;SH3GLB1;KCNB2;ANK2;ANK3;ATP1B1;RAB11A;TNFRSF1A;TM9SF2;RAB10;TM9SF1;TSPAN14;MYADM
anterograde trans-synaptic signaling (GO:0098916)	32/244	0.00301982	0.0895956	1.78293	10.3456	NLGN3;CHRNA3;NRXN1;SLC1A2;GABARAP;ATXN3;SNCG;PRKACB;GRIA3;SNCA;SYT5;CHRNB1;CHRNB4;CHRNB3;SLC12A5;SYT1;KCNIP2;PCDHB13;PCDHB11;HTR5A;PCDHB10;PCDHB2;CDK5;PRKAR1A;SST;CAMK4;AKAP9;PLP1;AMPH;CALM1;PCDHB9;CBLN1
organelle fission (GO:0048285)	7/26	0.00319857	0.0920693	4.32771	24.8629	ACOT8;PEX11B;MUL1;MTFR1L;GDAP1;DNM1;CORO1C
positive regulation of filopodium assembly (GO:0051491)	7/26	0.00319857	0.0920693	4.32771	24.8629	CDC42;GPM6A;NRP1;RIPOR2;BCAS3;RALA;PALM
regulation of potassium ion transmembrane transporter activity (GO:1901016)	7/26	0.00319857	0.0920693	4.32771	24.8629	YWHAE;FHL1;AKAP9;ANK2;KCNAB1;ATP1B1;VAMP2
regulation of ion transport (GO:0043269)	14/79	0.00321468	0.0920693	2.53505	14.5513	SYT5;SPTBN4;CHRNA3;SYT1;DTNBP1;ANK3;SYT13;SYT6;NKAIN4;NKAIN3;SYT11;DRD2;VAMP2;SNCA
neuron fate commitment (GO:0048663)	5/14	0.00328598	0.0920693	6.52114	37.2885	ISL2;MYT1L;ID2;PAX6;ISL1
neutrophil degranulation (GO:0043312)	55/481	0.00330081	0.0920693	1.52992	8.74131	PYGB;GDI2;SRP14;ALAD;CAPN1;OSTF1;CTSB;CAP1;SERPINB1;HSP90AA1;CHRNB4;NHLRC3;ANXA2;DYNLT1;ANXA3;TUBB;ATP6AP2;DYNLL1;SERPINB6;DYNC1LI1;RAB31;VAMP2;RAB7A;CD63;ASAH1;GRN;PGRMC1;CYB5R3;PSAP;NEU1;ORMDL3;CD59;RAB6A;ATP6V1D;AP1M1;ATP6V0A1;VAT1;PTPRN2;GCA;FUCA1;IDH1;FUCA2;ARPC5;EEF2;SVIP;CPPED1;RAB10;TSPAN14;RAB14;QPCT;RAB18;YPEL5;LAMTOR3;ACTR10;RAB9B
Fc-gamma receptor signaling pathway involved in phagocytosis (GO:0038096)	13/71	0.00331174	0.0920693	2.63739	15.0602	CYFIP2;ACTR3;HSP90AA1;BRK1;ARPC4;ARPC5;ACTB;ACTG1;CDC42;ARPC3;ELMO2;GRB2;MAPK3
intraciliary transport involved in cilium assembly (GO:0035735)	9/40	0.00331319	0.0920693	3.41245	19.4846	DYNC2LI1;IFT20;IFT22;KIF3A;IFT81;IFT27;DYNLRB1;KIFAP3;DYNLL1
regulation of microtubule polymerization (GO:0031113)	9/40	0.00331319	0.0920693	3.41245	19.4846	CLIP3;DCTN1;MAP2;STMN1;AKAP9;STMN2;MAPT;TUBB4A;SNCA
regulation of neurotransmitter secretion (GO:0046928)	8/33	0.00338205	0.0933258	3.7601	21.3922	CHRNA3;CHRNB4;SYT11;CAMK2A;DTNBP1;CPLX2;RAB5A;CPLX3
neuronal ion channel clustering (GO:0045161)	4/9	0.00348883	0.0942941	9.3865	53.1106	CNTNAP2;SPTBN4;KCNIP2;CNTN2
regulation of ER-associated ubiquitin-dependent protein catabolic process (GO:1903069)	4/9	0.00348883	0.0942941	9.3865	53.1106	SVIP;HERPUD1;NFE2L2;UBQLN2
sympathetic ganglion development (GO:0061549)	4/9	0.00348883	0.0942941	9.3865	53.1106	NRP1;NRP2;SEMA3A;CTNNB1
histone H4 acetylation (GO:0043967)	10/48	0.00364964	0.0979693	3.09396	17.3668	MORF4L1;MEAF6;ACTL6B;PHF20;KANSL2;MORF4L2;TADA3;EPC1;APBB1;DMAP1
cell junction organization (GO:0034330)	13/72	0.00375663	0.0988244	2.59255	14.4774	NLGN3;APP;ILK;RAB39B;ACTB;ACTG1;CDC42;SNCG;MAPT;PPFIA2;RAB8B;SNCA;CBLN1
Fc-gamma receptor signaling pathway (GO:0038094)	13/72	0.00375663	0.0988244	2.59255	14.4774	CYFIP2;ACTR3;HSP90AA1;BRK1;ARPC4;ARPC5;ACTB;ACTG1;CDC42;ARPC3;ELMO2;GRB2;MAPK3
negative regulation of supramolecular fiber organization (GO:1902904)	13/72	0.00375663	0.0988244	2.59255	14.4774	VBP1;STMN2;CLU;CORO1A;TUBB4A;CLIP3;MAP2;STMN1;MYADM;PFDN5;PFN2;CLASP2;SNCA
protein-containing complex disassembly (GO:0032984)	11/56	0.00380579	0.0994545	2.87469	16.0155	MAP1LC3B;GABARAPL1;MAP1LC3A;TSG101;CSNK1A1;MYC;SNX14;CHMP3;CTNNB1;GABARAP;PPP1CA
neutrophil activation involved in immune response (GO:0002283)	55/485	0.0039277	0.101965	1.51535	8.39458	PYGB;GDI2;SRP14;ALAD;CAPN1;OSTF1;CTSB;CAP1;SERPINB1;HSP90AA1;CHRNB4;NHLRC3;ANXA2;DYNLT1;ANXA3;TUBB;ATP6AP2;DYNLL1;SERPINB6;DYNC1LI1;RAB31;VAMP2;RAB7A;CD63;ASAH1;GRN;PGRMC1;CYB5R3;PSAP;NEU1;ORMDL3;CD59;RAB6A;ATP6V1D;AP1M1;ATP6V0A1;VAT1;PTPRN2;GCA;FUCA1;IDH1;FUCA2;ARPC5;EEF2;SVIP;CPPED1;RAB10;TSPAN14;RAB14;QPCT;RAB18;YPEL5;LAMTOR3;ACTR10;RAB9B
calcium-ion regulated exocytosis (GO:0017156)	7/27	0.00402908	0.103913	4.1111	22.6695	SYT5;SYT1;SYT11;SYT13;VAMP2;SYT6;ARL8B
autophagosome maturation (GO:0097352)	8/34	0.00412276	0.104957	3.61529	19.8524	MAP1LC3B;GABARAPL1;TSG101;MAP1LC3A;SNX14;CHMP3;CALM1;GABARAP
positive regulation of release of sequestered calcium ion into cytosol (GO:0051281)	8/34	0.00412276	0.104957	3.61529	19.8524	GSTM2;APLNR;AKAP6;CALM3;CALM1;CALM2;SNCA;TRDN
transmembrane receptor protein tyrosine kinase signaling pathway (GO:0007169)	47/404	0.00454402	0.11494	1.55785	8.40294	CYFIP2;ATP6V1A;NRP1;NRP2;CHRNA3;EPHA10;BRK1;PIK3R3;ACTB;ACTG1;CDC42;ZFYVE27;FLRT2;FLRT3;CASP3;STMN1;NTF3;ATP6V0E2;ATP6V1D;AP2M1;ATP6V1C1;ATP6V0A1;MAPK3;ACTR3;HSP90AA1;ATP6V1G1;ATP6V0B;RBFOX2;ANGPT2;ATP6AP1;RARRES2;ARPC4;ARPC5;SIRT2;PGF;MTSS1;DNM1;FIBP;MAPK11;RAB14;ARPC3;CD8A;ATP6V1B2;ELMO2;GRB2;ATP6V0D1;ATP6V1B1
glucan catabolic process (GO:0009251)	5/15	0.00461268	0.1152	5.86871	31.5675	PYGB;PHKG2;PYGM;CALM1;PGM2L1
glycogen catabolic process (GO:0005980)	5/15	0.00461268	0.1152	5.86871	31.5675	PYGB;PHKG2;PYGM;CALM1;PGM2L1
Fc receptor mediated stimulatory signaling pathway (GO:0002431)	13/74	0.00479139	0.118911	2.50727	13.3912	CYFIP2;ACTR3;HSP90AA1;BRK1;ARPC4;ARPC5;ACTB;ACTG1;CDC42;ARPC3;ELMO2;GRB2;MAPK3
protein localization to plasma membrane (GO:0072659)	20/136	0.00485426	0.119718	2.03146	10.8234	RAB3B;SPTBN4;KCNB2;ANK2;ANK3;ZDHHC22;ATP1B1;RAB11A;TNFRSF1A;RAB10;TSPAN14;ZFYVE27;EPB41L3;MYADM;FLOT1;TSPAN5;FLOT2;ASB3;RAB8B;CLASP2
regulation of mitotic spindle organization (GO:0060236)	8/35	0.00498233	0.121957	3.4812	18.4568	DCTN1;CHMP1B;CHMP1A;CHMP2A;CHMP3;FSD1;GNAI1;CHMP5
ubiquitin-dependent protein catabolic process (GO:0006511)	42/354	0.00500684	0.121957	1.59166	8.43094	UBXN1;TSG101;PPP1R11;RNF14;ZFAND2A;KEAP1;UBE2L6;TNFAIP1;RNF7;FBXO21;RNF5;HERPUD1;ATXN3;PSMD4;OS9;TRIM2;SPOP;PSMF1;UBL7;UBQLN2;NDFIP2;NDFIP1;NHLRC3;FBXW11;FBXW7;VPS37A;UBE2A;NTAN1;SIRT2;RNF40;RNF146;SPSB3;PSMC5;KBTBD6;UBE2R2;KCTD10;HECW1;TTC3;TRIM13;CTNNB1;KBTBD7;NFE2L2
ESCRT complex disassembly (GO:1904896)	4/10	0.00545467	0.129663	7.82166	40.7609	CHMP1B;CHMP1A;CHMP2A;CHMP5
ESCRT III complex disassembly (GO:1904903)	4/10	0.00545467	0.129663	7.82166	40.7609	CHMP1B;CHMP1A;CHMP2A;CHMP5
negative regulation of voltage-gated calcium channel activity (GO:1901386)	4/10	0.00545467	0.129663	7.82166	40.7609	CALM3;GNB5;CALM1;DRD2
sequestering of actin monomers (GO:0042989)	4/10	0.00545467	0.129663	7.82166	40.7609	TMSB15A;TMSB15B;TMSB4X;TMSB10
negative regulation of protein dephosphorylation (GO:0035308)	6/22	0.00584983	0.136588	4.4029	22.6368	PPP1R15A;YWHAE;PPP1R11;ENSA;ARPP19;STYXL1
protein import into peroxisome membrane (GO:0045046)	6/22	0.00584983	0.136588	4.4029	22.6368	PEX16;PEX11B;PEX5;GDAP1;PEX13;RAB8B
regulation of adenylate cyclase activity (GO:0045761)	6/22	0.00584983	0.136588	4.4029	22.6368	CAP1;GRM2;PALM;GNAI3;DRD2;CAP2
negative regulation of cellular protein localization (GO:1903828)	8/36	0.00597253	0.138633	3.35669	17.1882	RIPOR2;LEPROTL1;MAP1A;CTNNA1;TAX1BP3;COMMD1;MAPT;GPM6B
protein targeting to peroxisome (GO:0006625)	7/29	0.00616723	0.14	3.73696	19.0155	PEX16;ZFAND6;PEX11B;PEX5;GDAP1;PEX13;RAB8B
cellular polysaccharide catabolic process (GO:0044247)	5/16	0.00627978	0.14	5.3349	27.0502	PYGB;PHKG2;PYGM;CALM1;PGM2L1
histone H2A acetylation (GO:0043968)	5/16	0.00627978	0.14	5.3349	27.0502	MORF4L1;MEAF6;MORF4L2;EPC1;DMAP1
negative regulation of cell-substrate junction organization (GO:0150118)	5/16	0.00627978	0.14	5.3349	27.0502	BCAS3;DMTN;APOD;CORO1C;CLASP2
negative regulation of focal adhesion assembly (GO:0051895)	5/16	0.00627978	0.14	5.3349	27.0502	BCAS3;DMTN;APOD;CORO1C;CLASP2
regulation of neurotransmitter transport (GO:0051588)	5/16	0.00627978	0.14	5.3349	27.0502	CHRNB4;CAMK2A;FLOT1;CPLX2;CPLX3
sympathetic nervous system development (GO:0048485)	5/16	0.00627978	0.14	5.3349	27.0502	NRP1;NRP2;SEMA3A;CTNNB1;SOX4
regulation of release of sequestered calcium ion into cytosol (GO:0051279)	10/52	0.00663111	0.147002	2.79868	14.0382	JPH4;GSTM2;APLNR;ANK2;AKAP6;CALM3;CALM1;CALM2;TRDN;SNCA
regulation of mitotic cell cycle phase transition (GO:1901990)	25/188	0.006801	0.149926	1.80831	9.02471	YWHAE;DYNC1I2;DCTN2;DCTN1;CETN2;DCTN3;ACTR1A;TUBA1A;PSMD4;PPP2R1A;CEP70;UBC;PSMF1;SKP1;HSP90AA1;TUBB;MAD2L1BP;DYNLL1;TUBB4A;SIRT2;PSMC5;ID2;AKAP9;CEP41;SDCCAG8
anterograde axonal transport (GO:0008089)	8/37	0.00710531	0.154053	3.24076	16.0318	KIF3A;KIF5C;BLOC1S2;MAP1A;DTNBP1;NEFL;KIF1A;AP3B2
neural crest cell migration (GO:0001755)	8/37	0.00710531	0.154053	3.24076	16.0318	NRP1;SEMA5B;SEMA3D;SEMA3A;SEMA6D;ANXA6;SEMA4F;CORO1C
positive regulation of exocytosis (GO:0045921)	8/37	0.00710531	0.154053	3.24076	16.0318	TSG101;ATP6AP1;CHMP2A;STAM;RAB5A;CLASP2;SNCA;RAB7A
cytoskeleton-dependent intracellular transport (GO:0030705)	6/23	0.00739624	0.15776	4.14368	20.3322	DYNC1I2;TUBA1A;KIF5C;TUBB;KIF1A;DYNC1I1
glucose 6-phosphate metabolic process (GO:0051156)	6/23	0.00739624	0.15776	4.14368	20.3322	G6PD;TALDO1;GCK;PGM2L1;RBKS;HK1
vesicle transport along microtubule (GO:0047496)	6/23	0.00739624	0.15776	4.14368	20.3322	FBXW11;KIF3A;KIF1A;KIFAP3;DYNC1I1;NDEL1
axonal transport of mitochondrion (GO:0019896)	4/11	0.00804244	0.160151	6.70391	32.3331	NEFL;MAPT;ACTR10;SYBU
cell differentiation in spinal cord (GO:0021515)	4/11	0.00804244	0.160151	6.70391	32.3331	DRAXIN;ZC4H2;ISL1;SOX4
negative regulation of protein localization to cell surface (GO:2000009)	4/11	0.00804244	0.160151	6.70391	32.3331	LEPROTL1;TAX1BP3;COMMD1;GPM6B
tetrahydrobiopterin metabolic process (GO:0046146)	4/11	0.00804244	0.160151	6.70391	32.3331	HSP90AA1;PRKG2;CALM1;PTS
axo-dendritic transport (GO:0008088)	3/6	0.00811713	0.160151	11.7269	56.4508	APP;DCTN1;MAPT
membrane raft assembly (GO:0001765)	3/6	0.00811713	0.160151	11.7269	56.4508	ANXA2;FLOT1;FLOT2
negative regulation of cytosolic calcium ion concentration (GO:0051481)	3/6	0.00811713	0.160151	11.7269	56.4508	ATP2B1;DRD2;SLC8A1
negative regulation of transporter activity (GO:0032410)	3/6	0.00811713	0.160151	11.7269	56.4508	NDFIP2;NDFIP1;SNCA
peripheral nervous system neuron development (GO:0048935)	3/6	0.00811713	0.160151	11.7269	56.4508	ISL2;ETV1;ISL1
plus-end-directed organelle transport along microtubule (GO:0072386)	3/6	0.00811713	0.160151	11.7269	56.4508	KIF3A;MAPT;KIFAP3
positive regulation of focal adhesion disassembly (GO:0120183)	3/6	0.00811713	0.160151	11.7269	56.4508	DUSP3;IQSEC1;MAPRE2
protein localization to ciliary transition zone (GO:1904491)	3/6	0.00811713	0.160151	11.7269	56.4508	TCTN1;TMEM107;SPATA7
regulation of focal adhesion disassembly (GO:0120182)	3/6	0.00811713	0.160151	11.7269	56.4508	DUSP3;IQSEC1;MAPRE2
retinal ganglion cell axon guidance (GO:0031290)	3/6	0.00811713	0.160151	11.7269	56.4508	ROBO2;NRP1;ALCAM
spinal cord motor neuron differentiation (GO:0021522)	3/6	0.00811713	0.160151	11.7269	56.4508	ZC4H2;ISL1;SOX4
