# Supplementary material for: Primary cilia promote the differentiation of human neurons through the WNT signaling pathway
Source: BMC Biol. 2024 Feb 27;22:48. doi: 10.1186/s12915-024-01845-w (PMC10900739; doi:10.1186/s12915-024-01845-w)
Supplement: Supplementary file 1 — Additional file 1. [file 12915_2024_1845_MOESM1_ESM.zip › Additional.file.1.Table.S5.AC.et.al.xlsx]

## Sheet: 2021.12.21.SCGSv2-GSEA.csv
Additional file 1: Table S5: Gene Set Enrichment Analysis (GSEA) between LUHMES WT and RFX2 (-/-) using the 2021 ciliary gene list (Gold Standard v2) (Vasquez et al., 2021).
Day	pval	NES
Day 0	0.923486	-0.798211
Day 1	0.388889	1.01817
Day 2	0.563401	-0.949496
Day 3	0.0113061	-1.33333
Day 4	0.0087057	-1.39494
Day 5	0.0451396	-1.24401
Day 6	0.995614	-0.733167
