# Supplementary material for: Primary cilia promote the differentiation of human neurons through the WNT signaling pathway
Source: BMC Biol. 2024 Feb 27;22:48. doi: 10.1186/s12915-024-01845-w (PMC10900739; doi:10.1186/s12915-024-01845-w)
Supplement: Supplementary file 1 — Additional file 1. [file 12915_2024_1845_MOESM1_ESM.zip › Additional.file.1.Table.S6.AC.et.al.xlsx]

## Sheet: Sheet1
Additional file 1: Table S6: List of SYBR Green primers used for qRT-PCR with gene functional assignments and descriptions and the pair of nicking guides used to generate RFX2 (-/-) by CRISPR/Cas9.
Gene Name	Functional assignment and description	Forward ( 5´-> 3´ )	Reverse ( 5´-> 3´ )
ARL6	WNT pathway-related gene	GAG TGC GTC CCA TTC CTG TTG	ACC TCC TTC TTC TTC AGG CC
BBS12	WNT pathway-related gene	GGA GAG GAG AAA GGA GCG AG	GTT CTT CCT GTT TCC GCG AA
EFHC1	WNT pathway-related gene	CAT GGC TTG CCC TTT CTT CC	AGC GTC TGA CTT CTG TGG AA
JADE1	WNT pathway-related gene	GAA CTC ATG CAG CTC CGA G	ATG ATC TCC CCG GGA AAC AG
VANGL2	WNT pathway-related gene	CTG CGG ATA CAA AGG CGA C	CTA TTT TGC TGG ACG GGT GG
WDPCP	WNT and MAPK/ERK pathways-related gene	TGG TGA TGA GGC GAG AGT TT	CAG GTG CAG TTC AGT CAA GC
GPR161	SHH pathway-related gene	CAA CTT CTC TGC CCT CCT CT	CCG GTT CCC TGT GAT CTT CA
IFT122	SHH pathway-related gene	TAA GGG AAG CCG TGA TGA GG	CGG CAG CCA AAA TCA GTT GA
KIAA0586	SHH pathway-related gene	CTG TTG GAA CGG GGA CTA GT	ACT TTC TGA CAC CAT GGG ATT
SUFU	SHH pathway-related gene	TCC AGG TTA CCG CTA TCG TC	TCG GGG ATG TTA GCA GAA GG
TCTN2	SHH pathway-related gene	CGT GTG GAG TGC TGA ACA AT	TCC ACC TCA CTG TCA CTT CC
TSC1	SHH pathway-related gene	CAT TGA ACA TCC TGA CCA CC	CAT GAC CCA GTA ACG AGA GGA
MAPK3	TGF-β and MAPK/ERK pathways-related gene	TGA GAA TGT CAT CGG CAT CC	ACA GGT CAG TCT CCA TCA GG
MCHR1	GPCR pathway-related gene	CGA TAA CCT CAC TTC GGC AG	CGA AGA TGA CCG TGG AGT TC
IFT88	siRNA KD validation	GCT CCA GAG ACA GAT GAA GAT G	AGT CCT CAC AGC TTG CTG AA
IFT172	siRNA KD validation	GCA CTT GAA GCA CCT GAG GA	TGG CAT TGT TCT GGG ACC AA
ANK2	Cyto-architecture function	CTC AGG GAA AAT GCA AGA CC	GCT GGG AGA GCT GGG TAC TA
CAMK2A	Cyto-architecture function	GTG AAG CTG GCA GAC TTT GG	ATA TCC AGG AGT CCC TGC AA
DAAM1	Cyto-architecture function	GAG AAG GAA GAA GAA GAA GAA AGA AG	TTT AGA AAG TTG AGG ATA CAT GAT AGG
DCX	Cyto-architecture function	CCA GCT GAC TCA GGT AAC GA	GAC TGG TGG GCG TAG AGA TG
MAPT	Cyto-architecture function	CCA CTG AGA ACC TGA AGC AC	TCC TTT GAG CCA CAC TTG GAC
PTK7	Cyto-architecture function	TGT TCC ATT GCC AGT TCT CA	CTG CGG TTA GTG ATG GGA GT
SCN2A	Cyto-architecture function	TGC TGA AAC TGA TCT CTC TTC G	GGA TCA CTC GGA ACA GGG TA
TRIM46	Cyto-architecture function	CGT GAG ATG AAG CTG CTG AC	GCC AGC ACA GGA AGA TCT GA
AXIN2	Canonical WNT pathway target gene	AAG TGC AAA CTT TCG CCA AC	ACA GGA TCG CTC CTC TTG AA
CCND1	Canonical WNT pathway target gene	GAC CTT CGT TGC CCT CTG T	GCG GTA GTA GGA CAG GAA GTT
NEUROG1	Canonical WNT pathway target gene	TCC GAA GAC TTC ACC TAC CG	AAT GAA ACA GGG CGT TGT G
NKD1	Canonical WNT pathway target gene	TGG ACC TTC ACC CTG TAT GA	GAT GTT GGG GAG TGG TTG AC
PAX6	Canonical WNT pathway target gene	AGC CCC ATA TTC GAG CCC CGT	TGG CCG CCC GTT GAC AAA GA
TP53	Canonical WNT pathway target gene	GTG GAG TAT TTG GAT GAC AGA AAC	GTA GTT GTA GTG GAT GGT GGT AC
GLI1	Canonical SHH pathway target gene	CCA ACT CCA CAG GCA TAC AGG AT	CAC AGA TTC AGG CTC ACG CTT C
HHIP	Canonical SHH pathway target gene	TGA AAA GGA GAG ACA GGA GGA	CCC ACA TTC TGT GTT GTT GG
PTCH1	Canonical SHH pathway target gene	CCC CTG TAC GAA GTG GAC ACT CTC	AAG GAA GAT CAC CAC TAC CTT GGC T
PTCH2	Canonical SHH pathway target gene	TCT TTC TGG GAC TGT TGG CCT TTG G	CCT CCC CCA GCT TCT CCT TGG TGTA
GAPDH	Housekeeping gene - used for normalization	GAA GGT GAA GGT CGG AGT CA	AAT GAA ACA GGG CGT TGT G
RFX2	RFX2 (-/-) validation	ATG GAC AGC ACC AGA CAC TC	ACC GCT TTT GTG TGA TGT GA
RFX2	sgRNA for CRISPR/Cas9	CAC CGC TAT CTC ATC CAC GGG GGG A	AAA CCA TCG TCT CCA GCG CGG GAG C
